# Supplementary material for: Brucella abortus triggers the differential expression of immunomodulatory lncRNAs in infected murine macrophages
Source: Front Immunol. 2024 Feb 16;15:1352306. doi: 10.3389/fimmu.2024.1352306 (PMC10921354; doi:10.3389/fimmu.2024.1352306)
Supplement: Supplementary file 1 [file Table_1.xlsx]

## Sheet: Hoja 1
Tabla 1
GeneID	Base mean	log2(FC)	StdErr	Wald-Stats	P-value	P-adj
ENSMUSG00000111521.2|Gm48529	2731.14660983093	4.10668726788148	0.233222145495613	17.6084790711212	2.12067050845391e-69	5.66219025757195e-66
ENSMUSG00000085498.3|Gm14023	776.497070856226	4.46180292451977	0.268858231773712	16.5953740567449	7.52734036111896e-62	1.00489993820938e-58
ENSMUSG00000092130.3|D030025P21Rik	641.673354331142	4.49044529168201	0.27751390633973	16.1809739587783	6.86990543107376e-59	6.11421583365565e-56
ENSMUSG00000030623.5|Prss23os	779.113734418132	3.95321361539015	0.250226614645619	15.7985337450569	3.18437271730084e-56	2.12556878879831e-53
ENSMUSG00000121093.1|Gm56906	727.808101883779	3.73771977762276	0.257994614950723	14.4875883488369	1.4515017227638e-47	7.75101919955869e-45
ENSMUSG00000087400.10|Gm15270	2291.8993244298	3.82034054158827	0.264323370077593	14.4532832661251	2.39015154048667e-47	1.06361743551657e-44
ENSMUSG00000099568.2|Gm28513	294.744702817889	4.61070721471161	0.361707072657486	12.7470750871318	3.2366253856635e-37	1.23454139710308e-34
ENSMUSG00000097754.3|Ptgs2os2	283.779556585168	4.34098501939934	0.355231279002229	12.2201654977914	2.42590346428138e-34	8.09645281203909e-32
ENSMUSG00000074415.16|Mir100hg	323.232840146301	3.92939951074215	0.326183282087407	12.046599953241	2.0211629818127e-33	5.99611684604434e-31
ENSMUSG00000107314.2|Gm20488	167.233977978112	5.3727044195144	0.508616526278251	10.5633697332421	4.40556851267633e-26	1.17628679288458e-23
ENSMUSG00000089961.2|Gm16567	151.624231651782	4.7393194704683	0.480664639766013	9.85992951920782	6.2092962093206e-23	1.50716553444418e-20
ENSMUSG00000097804.2|Gm16685	152.689969105429	4.52812568551637	0.463910307945652	9.76077834003818	1.65877206858495e-22	3.69076785260152e-20
ENSMUSG00000114055.2|Gm32089	308.402432380101	2.92550272508924	0.307167948234425	9.52411455005243	1.6645484194607e-21	3.41872636920006e-19
ENSMUSG00000109947.2|Gm45669	162.838007692672	4.25546888459237	0.455760394654425	9.33707477548381	9.90323241800659e-21	1.88868789686269e-18
ENSMUSG00000073652.11|Apol7d	236.896581301494	2.95132761085128	0.345937745305024	8.53138361137495	1.44607653197729e-17	2.57401622691957e-15
ENSMUSG00000107379.2|Gm43126	139.428373167669	3.86249785305079	0.456654521698266	8.45824944136418	2.71421056274308e-17	4.52933887657752e-15
ENSMUSG00000100113.2|Gm28592	371.001897025947	2.44750528810316	0.303449867162526	8.0656001302261	7.28769772134265e-16	1.14459723035205e-13
ENSMUSG00000029409.8|U90926	139.249969484227	3.51968102099348	0.439822293891579	8.00250708041899	1.2191115976972e-15	1.80834886991752e-13
ENSMUSG00000097503.4|3110045C21Rik	102.348307839285	4.08540927304253	0.529659687720198	7.71327206461051	1.22632277406532e-14	1.72330621408127e-12
ENSMUSG00000121069.1|Gm56730	273.556041484675	2.32575400038105	0.311197718603175	7.47355736031838	7.80553915750826e-14	1.04203947752735e-11
ENSMUSG00000109881.2|Gm45507	817.366427020846	2.18503149743893	0.296256330558778	7.37547614026568	1.63758727025418e-13	2.08207524360888e-11
ENSMUSG00000120984.1|Gm57383	141.842656557663	2.97921143979099	0.413248037803382	7.20925731584106	5.62578644309137e-13	6.82765900138817e-11
ENSMUSG00000097183.4|Gm17501	91.9256610491224	3.80785068187951	0.531468111922579	7.16477733368547	7.79130873093863e-13	9.04469317895919e-11
ENSMUSG00000097415.4|AU020206	1271.67934571568	-1.50136850211117	0.213311394040017	-7.03838868461717	1.94475572280667e-12	2.16354074162242e-10
ENSMUSG00000109669.3|Gm45472	1093.27667503922	1.55438594816362	0.222896497981744	6.9735772532906	3.08981638280513e-12	3.29992389683588e-10
ENSMUSG00000121137.1|Gm56555	154.797025838291	2.60168802875265	0.396083707991248	6.56853078342251	5.08141287051123e-11	5.21822014010192e-09
ENSMUSG00000106643.2|Gm43422	55.7705720300467	4.77336336746657	0.754227974765971	6.32880710762246	2.47063726155672e-10	2.39297914005567e-08
ENSMUSG00000108732.2|2310043P16Rik	1007.40791404822	-1.37909365144585	0.217990320460144	-6.32639856914195	2.50949123301718e-10	2.39297914005567e-08
ENSMUSG00000086181.2|C230034O21Rik	52.9467722495795	4.69287971369141	0.764775843889331	6.13628130541544	8.44755186053018e-10	7.77757360952261e-08
ENSMUSG00000095334.3|Gm21984	570.079299214728	-1.49659581106908	0.246056014200373	-6.08233786088376	1.18442650198366e-09	1.05413958676546e-07
ENSMUSG00000097028.3|Ptgs2os	57.4140061463489	4.15138702088477	0.686106974551651	6.0506410441281	1.4427058734753e-09	1.24258860715454e-07
ENSMUSG00000075511.11|1700001L05Rik	237.967581731728	1.92262799459698	0.322362835466336	5.96417385340239	2.45874844788953e-09	2.05151823620782e-07
ENSMUSG00000085586.3|Gm11613	1184.49960127453	-1.31742357304828	0.221284476891868	-5.95352910223361	2.62421165472282e-09	2.12322579336665e-07
ENSMUSG00000097491.2|Gm2366	69.5346198514961	3.55093853849077	0.600514484873835	5.91316051141847	3.35604840317252e-09	2.63548506955019e-07
ENSMUSG00000052125.18|F730043M19Rik	188.805400375263	2.08022329586987	0.355072752433371	5.85858329487059	4.66832451496843e-09	3.46234068193492e-07
ENSMUSG00000114833.2|Gm41192	51.4484963879415	9.32021419398835	1.59049690472712	5.85993859295652	4.63038363907213e-09	3.46234068193492e-07
ENSMUSG00000086434.2|Gm15200	46.9045041689713	9.18684387003159	1.60416150156513	5.72688215062404	1.02293176215797e-08	7.38169677016696e-07
ENSMUSG00000097466.10|D430036J16Rik	51.7844133865746	3.99142303250928	0.70241012396386	5.6824679718236	1.32764782327445e-08	9.08928125164815e-07
ENSMUSG00000116840.2|Gm21691	58.9945238883609	4.30140787987296	0.75661390678592	5.68507641915445	1.307541783964e-08	9.08928125164815e-07
ENSMUSG00000102191.3|Gm36569	143.535192836392	2.2332033504062	0.396116862864506	5.63773865686217	1.7229772649145e-08	1.15008732433043e-06
ENSMUSG00000096956.4|Snhg18	92.4769561823113	2.74031805192088	0.487168511469544	5.62499009563387	1.85518618680404e-08	1.20813344360166e-06
ENSMUSG00000117569.2|Gm49987	52.6655198935204	9.35432312656731	1.66708218318172	5.61119494943797	2.00934244216933e-08	1.27736769537907e-06
ENSMUSG00000114715.2|Gm34471	53.3498243448607	3.82971714313959	0.686357375096666	5.57977124176777	2.40835111520282e-08	1.49541801804454e-06
ENSMUSG00000087528.2|9830144P21Rik	303.228596487132	1.80487137417437	0.325110986732293	5.55155453931354	2.83140348951849e-08	1.71814711750327e-06
ENSMUSG00000087179.10|5730471H19Rik	77.1908570939027	2.92632574773559	0.532368142810725	5.4968085285599	3.86726200778715e-08	2.2446933827808e-06
ENSMUSG00000117916.3|9630028I04Rik	553.260400914107	-1.37034062435255	0.249162679869352	-5.49978281286379	3.8025933950038e-08	2.2446933827808e-06
ENSMUSG00000079499.10|6530402F18Rik	711.815702955585	1.26321173315941	0.231202067161334	5.4636697183072	4.66390937398205e-08	2.64949745287917e-06
ENSMUSG00000087516.9|Tbx3os1	38.8872559506917	5.44067153063115	1.00411216747874	5.41839020265268	6.01380529405666e-08	3.34517919481902e-06
ENSMUSG00000103710.2|D030062O11Rik	39.2467272502687	4.85288435881507	0.897876999842653	5.40484315743193	6.48651269107536e-08	3.53448752758596e-06
ENSMUSG00000100220.2|Gm29331	57.2750435912324	3.44589616598362	0.639221243662788	5.39077228760165	7.01555270868914e-08	3.74630514644e-06
ENSMUSG00000086998.2|Gm16033	216.737264215488	1.77523317675819	0.334744922341679	5.30324153788413	1.13764235198187e-07	5.95589231331684e-06
ENSMUSG00000085055.3|Gm15958	39.6617436492589	4.86430993888526	0.925403411977245	5.25642101155865	1.46885820652001e-07	7.54202194501618e-06
ENSMUSG00000090069.4|E430024P14Rik	595.734310742485	-1.3226327481197	0.263480527077939	-5.01985009210362	5.17118190418951e-07	2.60510484607283e-05
ENSMUSG00000115009.2|G930009F23Rik	41.1310179903479	3.87705102802772	0.776168169151168	4.99511727241758	5.88000253457332e-07	2.90733458653903e-05
ENSMUSG00000121489.1|1810014B01Rik	3117.22311229201	1.13301539525985	0.227722848373668	4.9754137687611	6.51084137351088e-07	3.16071753950437e-05
ENSMUSG00000100980.2|Gm29100	35.6942084429983	5.74752018034021	1.17375159454378	4.89670915639881	9.74549123222989e-07	4.6465109982239e-05
ENSMUSG00000084780.8|Gm15350	26.3818243006378	8.35637367971284	1.71477453635351	4.87316174958066	1.09826230641739e-06	5.14449185637621e-05
ENSMUSG00000086320.2|Gm12840	37.0525885037679	3.99399624748451	0.821852077087805	4.85975074935267	1.17533632555283e-06	5.41059998142424e-05
ENSMUSG00000118365.2|Gm41724	118.618690332957	2.49733989213422	0.519810142494865	4.80433082769039	1.55269917583815e-06	7.02662169404723e-05
ENSMUSG00000087362.9|Gm13710	471.294048038995	-1.23284270903612	0.257709153905368	-4.78385299999405	1.71966470155066e-06	7.65250792190044e-05
ENSMUSG00000086150.2|Bach2os	157.319466572764	-1.81632289180164	0.380219968896304	-4.77703182469355	1.779016268931e-06	7.7868417017144e-05
ENSMUSG00000078190.8|Dnm3os	32.1117398890641	4.32148516313753	0.915637320315094	4.71964725252833	2.36253972254438e-06	0.000101741629986992
ENSMUSG00000085766.2|2810430I11Rik	23.4066492077533	8.18417322511187	1.75207396331078	4.6711345505339	2.99540640209949e-06	0.000126948176088978
ENSMUSG00000092190.2|Gm20470	26.7689751109654	-8.00555357995576	1.71639216382278	-4.66417509278629	3.09857473448336e-06	0.000129268664704228
ENSMUSG00000079505.3|Gm11131	933.946837783542	1.0725248290614	0.231028667936658	4.64238849074547	3.44404518151188e-06	0.000138279904618713
ENSMUSG00000085731.2|Gm16229	186.129832480006	1.61865917821941	0.348359561700485	4.64651858648023	3.37583730315087e-06	0.000138279904618713
ENSMUSG00000097216.4|4932441J04Rik	1033.61305975576	0.994895716887173	0.214378337137849	4.64084072192163	3.46994517208006e-06	0.000138279904618713
ENSMUSG00000092258.3|Gm20444	22.6026965546822	8.1336195787819	1.75381869024515	4.63766273219782	3.5237115530415e-06	0.000138357497744424
ENSMUSG00000086196.8|Gm13571	99.3915405098857	2.11789719482841	0.462731441974713	4.5769468048038	4.71811372192851e-06	0.000182570487500712
ENSMUSG00000115410.2|2810457G06Rik	39.4591840091851	3.36055103382694	0.744855100988527	4.51168425827657	6.43148782563883e-06	0.000245315321349367
ENSMUSG00000105910.2|Gm43539	20.3241857485211	7.98038603730086	1.78824574155494	4.46268980367409	8.09371803866515e-06	0.000302893022752427
ENSMUSG00000111394.2|Gm49759	3466.55448525588	0.828493569138118	0.185730279592204	4.46073505600264	8.16790173714409e-06	0.000302893022752427
ENSMUSG00000121374.1|ENSMUSG00000121374	435.567551721392	1.26209165901537	0.286539284544646	4.40460253476594	1.05978006209201e-05	0.000387618187093928
ENSMUSG00000100046.2|Gm29232	38.2271855637717	3.31293524515344	0.763696704276919	4.33802480304034	1.4376893351214e-05	0.000518733854699207
ENSMUSG00000097170.2|Gm16982	20.8003418135744	-7.64171416928699	1.77362608254869	-4.3085260441738	1.64346126437026e-05	0.000585072210115812
ENSMUSG00000085612.2|Gm15868	21.5333071657779	-7.69148961225255	1.78663528943982	-4.30501381995211	1.66975311492235e-05	0.000586610633795087
ENSMUSG00000113380.2|Gm48682	27.553499985002	5.36750518662747	1.25158282368477	4.28857370447533	1.79824128678586e-05	0.000623546004638734
ENSMUSG00000103622.2|B430319G15Rik	56.4408134290991	2.67498653639706	0.628449687857556	4.25648478801277	2.07666159213755e-05	0.000710857237308623
ENSMUSG00000120224.1|2810001A02Rik	297.382917051472	-1.2620720364711	0.297851102698524	-4.23725823082997	2.26265852633932e-05	0.000764721299408352
ENSMUSG00000079564.4|Gm11149	17.5965691293266	7.77208550207343	1.83593098121951	4.23332117687281	2.30265288180208e-05	0.000768510399301443
ENSMUSG00000109341.2|Gm30873	29.1251066428359	3.78750004133215	0.896942947136787	4.22267665231392	2.41418047205749e-05	0.000795785414863394
ENSMUSG00000086709.2|Gm16263	17.3068692560494	7.74816017837349	1.84048382791911	4.20984963890376	2.55540697933479e-05	0.000832065443271207
ENSMUSG00000073821.12|8030451A03Rik	83.7488701393344	2.1099909882318	0.511884371095469	4.12200705349974	3.75585697787317e-05	0.00120820941336402
ENSMUSG00000034764.16|1700006J14Rik	17.4111044028662	7.75645627965772	1.88650758404449	4.11154259079553	3.93024353371457e-05	0.00124925598035928
ENSMUSG00000097365.8|C030034L19Rik	149.946897858882	-1.57571945223253	0.384500797270267	-4.09809150831213	4.16570603597522e-05	0.00130852177835928
ENSMUSG00000121226.1|6720407P12Rik	108.538806956302	-1.79122692563003	0.439974214678112	-4.07120887059371	4.67697887804655e-05	0.00145203879120748
ENSMUSG00000121485.1|ENSMUSG00000121485	3110.23872542335	-0.788285665044745	0.19572316961078	-4.02755415525075	5.63600884658293e-05	0.00172967168050304
ENSMUSG00000097836.2|Gm26903	37.4895981692009	2.91972969321223	0.735214267497485	3.97126364692347	7.14924066573251e-05	0.0021691446110802
ENSMUSG00000090216.2|Gm16549	16.6547670248389	-7.32099090879645	1.85015266236645	-3.95696585352719	7.59077764786022e-05	0.00227723329435807
ENSMUSG00000121097.1|Gm57002	26.340395042425	3.62751264508001	0.926940461586482	3.91342572194058	9.09958999158086e-05	0.00269954503083565
ENSMUSG00000106874.3|Gm20186	623.64151428463	2.09973906261953	0.538417186550783	3.89983662310431	9.62576201475704e-05	0.00282426204169245
ENSMUSG00000120319.1|Gm35113	47.2748267669475	-2.57453354080105	0.662347413924611	-3.88698360811308	0.000101497605125814	0.00294563701832526
ENSMUSG00000086600.9|C030005K06Rik	18.6175497280523	-7.48225037273533	1.9403445657355	-3.85614519444857	0.000115189086060427	0.00327578433389463
ENSMUSG00000111290.2|Gm5122	15.5324659262104	-7.22044069085783	1.8725927883123	-3.85585202288713	0.000115327238721384	0.00327578433389463
ENSMUSG00000114196.2|Gm47547	32.3990986841849	3.04511186300479	0.795077197894203	3.82995748220412	0.000128165401903438	0.00360212234823347
ENSMUSG00000089713.2|Gm16564	33.461914762193	3.00285081648913	0.791080643689666	3.79588457945777	0.000147117937601108	0.00409171763953081
ENSMUSG00000086841.3|2410006H16Rik	473.837456684039	0.975149572601983	0.25762900185071	3.78509238322113	0.000153651488889355	0.00422937603437709
ENSMUSG00000120024.1|Gm53692	2630.80297095359	1.67864992121983	0.446546096827199	3.75918619185563	0.000170466943933599	0.00464435449288479
ENSMUSG00000087691.2|Cd55os	115.748413724895	-1.6070536252757	0.429061487219503	-3.7455089145616	0.000180028453894505	0.00485531284745787
ENSMUSG00000048636.8|A730049H05Rik	12.9744005502437	7.33291005832759	1.9607864462659	3.73978006237869	0.000184181337857421	0.00491051545621555
ENSMUSG00000119972.1|Gm6634	332.991206236701	1.0672892666395	0.285551434243505	3.73764281544238	0.000185753580928004	0.00491051545621555
ENSMUSG00000086416.2|Gm14002	28.0457018015796	3.14575033629205	0.858426741422381	3.66455305327472	0.000247770878723923	0.00648576711953798
ENSMUSG00000095332.3|Gm9821	70.5000670857851	-1.95605174215155	0.536830185829737	-3.64370669493601	0.000268739650798587	0.00690516482282447
ENSMUSG00000121510.1|ENSMUSG00000121510	777.557061684587	1.31150661615217	0.359958806366402	3.64349084660868	0.0002689652215632	0.00690516482282447
ENSMUSG00000086763.3|Plxna4os1	150.171355260075	-1.38247178284095	0.38108625634776	-3.62771356828826	0.000285942226171749	0.00727110232265305
ENSMUSG00000105283.3|Gm33370	55.3106698722056	-2.19853503430822	0.612843078024328	-3.58743553308265	0.000333946262201505	0.00841166528375489
ENSMUSG00000118383.2|Gm50321	44.2898970290194	2.3593132313718	0.658837286340199	3.58102566489162	0.000342248029513849	0.00854020783927082
ENSMUSG00000085400.2|Pard3bos3	11.6040775439704	7.17162299499142	2.00459160016412	3.57759804760444	0.000346766160354566	0.00857283007543233
ENSMUSG00000097805.3|Gm17473	11.5910481506183	7.17008484993051	2.0060800034687	3.57417692092677	0.000351331322164409	0.00860600578145847
ENSMUSG00000056031.14|9330154J02Rik	45.0549612482063	2.34103535189331	0.657550934687914	3.5602342395033	0.000370524133716752	0.00883303068771187
ENSMUSG00000092569.4|Gm20544	237.389647089952	1.1259806529394	0.316046881117199	3.56270135923872	0.000367058166205258	0.00883303068771187
ENSMUSG00000104667.2|Gm4961	43.2630945533315	2.37251775546734	0.666260051433433	3.56094853708092	0.000369517508839379	0.00883303068771187
ENSMUSG00000109297.2|Gm31522	11.3404364573974	7.1383414661241	2.01788593828401	3.5375346696724	0.000403881158101878	0.00945932186080714
ENSMUSG00000113581.3|Dio3os	11.3274070640453	7.13676719518437	2.01674270374692	3.53875939748036	0.000402012087968449	0.00945932186080714
ENSMUSG00000098975.8|Gm27177	313.752673354594	1.05315041093286	0.300469287299558	3.5050185008856	0.000456575554047562	0.0105249228217943
ENSMUSG00000101609.4|Kcnq1ot1	60.9852173386925	-2.00237197518551	0.571352390241267	-3.50461818202942	0.000457262564542373	0.0105249228217943
ENSMUSG00000079414.5|Gm11110	70.6738617144507	1.82877368956875	0.522765517514663	3.49826763299754	0.000468290955029512	0.0105967665021096
ENSMUSG00000114736.2|Gm47336	11.0507365841203	7.10104849855262	2.02988580929374	3.49825022966355	0.000468321515823569	0.0105967665021096
ENSMUSG00000084984.9|Far1os	11.0767953708245	7.10427705415638	2.03616257941806	3.4890519676414	0.000484736900503622	0.0108760296163418
ENSMUSG00000120851.1|Gm57366	43.6877128196691	2.28457393142893	0.659403365918204	3.46460762790877	0.000531005610932629	0.011814874843251
ENSMUSG00000097697.4|4833412C05Rik	10.7610367108431	7.06276605931368	2.04291387545917	3.45720206032975	0.000545815422939002	0.0120440262747697
ENSMUSG00000114433.2|Gm48488	21.4991357567936	4.57405214740888	1.32552524528771	3.4507469123427	0.000559037540189542	0.0121352051406998
ENSMUSG00000118057.2|B020010K11Rik	1931.8464832213	0.685919661390128	0.198675728837456	3.45245826152879	0.00055550341037527	0.0121352051406998
ENSMUSG00000047061.7|Gm9817	37.9712900585496	2.79110359320687	0.809501754802806	3.44792778600804	0.000564905050978217	0.0121636813396116
ENSMUSG00000015451.17|C4a	34.7649029256459	2.56162775877594	0.744546159866489	3.4405224240701	0.000580592324564568	0.0124014520526992
ENSMUSG00000085569.3|Gm12602	10.4713368375659	7.02344007954516	2.05707812110347	3.41427970454403	0.000639508863913967	0.0135514973543674
ENSMUSG00000086503.5|Xist	9603.59254260136	-0.618128950901588	0.181365449778799	-3.40819572666947	0.000653939705489837	0.0137481812099044
ENSMUSG00000046413.16|Irx3os	24.2799563972449	3.18535882020531	0.935377923316145	3.40542441809234	0.000660612972221894	0.0137799737174411
ENSMUSG00000102813.2|Gm37795	110.606717289543	-1.46251151794099	0.430945048090738	-3.3937308815138	0.00068947411746714	0.0142705108033896
ENSMUSG00000097429.2|Gm26520	34.1139225336614	-2.60741205849768	0.771012166313262	-3.38180403944274	0.000720114944481925	0.0146798588053665
ENSMUSG00000114880.2|Gm49098	19.62553333191	3.56500791912894	1.05418920918215	3.38175337792986	0.000720247754120978	0.0146798588053665
ENSMUSG00000098371.2|Gm28037	5491.77476599433	0.701604715406907	0.20812691835473	3.37104263568203	0.000748842673956228	0.0150331574395724
ENSMUSG00000120909.1|Gm39529	10.1946663576408	6.98476292786884	2.07159931592976	3.37167659506298	0.000747121234425361	0.0150331574395724
ENSMUSG00000086043.2|Gm12473	10.4061898708054	7.01487298848761	2.08803070012716	3.35956410413909	0.000780655377488407	0.0154396285769929
ENSMUSG00000118234.2|Gm50115	76.016059340536	1.69437581284139	0.504329132661463	3.35966277399002	0.00078037664788776	0.0154396285769929
ENSMUSG00000109967.2|Gm45883	306.884738618926	0.986128176923658	0.294438467300382	3.34918255065369	0.000810503748969777	0.0159120956599214
ENSMUSG00000092354.8|Gm20548	156.096291904913	-1.38872110621506	0.420529860536147	-3.30231271673439	0.000958910990935808	0.0186882652978001
ENSMUSG00000101581.7|C430002N11Rik	24.6394276968219	2.93937243257785	0.894357042628994	3.2865760456668	0.00101413387476695	0.0196212858378822
ENSMUSG00000121096.1|Gm57390	69.2510895447056	1.73653462435436	0.529088550845585	3.28212474372966	0.00103028015782949	0.019790273535286
ENSMUSG00000116656.2|Gm49708	34.1676961241036	2.46290570758613	0.751152333457274	3.27883652607494	0.00104235999119027	0.0198792941177002
ENSMUSG00000086536.2|Gm12264	104.070735220714	1.42668960499753	0.436233365043788	3.27047337347596	0.00107367649395957	0.0203313208430642
ENSMUSG00000110831.2|Gm48159	16.6717925661905	3.8349253997859	1.17355845579428	3.2677753552467	0.00108396366227542	0.0203815702695449
ENSMUSG00000102828.6|Gm38182	488.323481979447	0.81497289297576	0.251963677174466	3.23448562949592	0.00121862053048361	0.0227532644502883
ENSMUSG00000035983.5|Gm7008	209.634013090281	1.09388648052997	0.338473000091251	3.23182788652289	0.00123001117832465	0.0228064572647695
ENSMUSG00000087291.2|Gm11946	69.5817590699057	1.74992940538757	0.542000189958438	3.22865090789315	0.0012437561799664	0.0229022689690364
ENSMUSG00000097099.4|Gm9917	684.905641512933	0.759264757423875	0.236037795582661	3.21670839006789	0.00129670324280078	0.0235658479260425
ENSMUSG00000105852.5|Gm42890	486.109078236273	0.813664285089816	0.252962260086968	3.21654417860625	0.00129744555997313	0.0235658479260425
ENSMUSG00000089998.3|Phtf1os	236.659142096605	1.03277901576143	0.321415342805761	3.21322251372911	0.00131254559222378	0.023679031967821
ENSMUSG00000087700.4|Gm15283	499.855896883046	0.822364740020065	0.25668500882876	3.2037895152992	0.00135631595662518	0.0243044537193907
ENSMUSG00000097324.10|Carmn	9.06192565123627	6.81483644484893	2.13810606203291	3.18732384976702	0.00143595894981929	0.0252237526053783
ENSMUSG00000103309.2|BC037039	555.156057311911	0.778033258715947	0.244014019715752	3.1884776932992	0.00143024044519678	0.0252237526053783
ENSMUSG00000104850.2|Gm42901	36.6596972151118	3.15427396269146	0.988848105583247	3.18984679738148	0.00142348233495857	0.0252237526053783
ENSMUSG00000117079.2|Gm41611	10.0578441873178	-6.5935018566275	2.07356474399474	-3.17979068448332	0.00147381468148758	0.0257195111083126
ENSMUSG00000097125.4|Gm26885	137.270464742795	1.22505556368257	0.390688117752804	3.13563558249213	0.00171482141985615	0.0297309947468567
ENSMUSG00000109715.3|Gm45606	313.351807451801	-0.962347460329014	0.307467946448194	-3.12991149629043	0.00174858976590911	0.0301208688708215
ENSMUSG00000091575.3|2010016I18Rik	54.260743555323	-1.88137510403981	0.603632566384472	-3.11675547147585	0.00182853172449852	0.0312960237462247
ENSMUSG00000099139.2|1110028F18Rik	28.2741675490515	-2.61643812529008	0.843507699576797	-3.10185446629923	0.00192312478270654	0.0327053705084488
ENSMUSG00000098234.9|Snhg6	131.081641727816	1.24080616894632	0.403430571915685	3.07563743385725	0.00210053098157514	0.0354963146886432
ENSMUSG00000090062.3|Galnt6os	60.8953806618921	-1.75731996498748	0.576611334598085	-3.04766809034787	0.00230624502398072	0.0387275107800536
ENSMUSG00000113184.2|Gm49654	50.3671984977202	-1.88181170445487	0.618128206811116	-3.04437118985884	0.00233167255875082	0.0389097858241543
ENSMUSG00000091906.3|1700099I09Rik	9.18254886793849	-6.46215055165251	2.12468735146705	-3.04145951035597	0.00235434227603212	0.0390440613478619
ENSMUSG00000085071.2|Gm14066	8.20585542475681	6.67172935370549	2.19863854325439	3.03448212266401	0.00240949035260796	0.0397119706263164
ENSMUSG00000112652.2|4921516A02Rik	1256.85237190904	-0.656759763133841	0.216762795655768	-3.02985464432196	0.00244671461522483	0.0400780860285293
ENSMUSG00000086644.3|Gm13470	7.92918494483173	6.62218945661988	2.22062261178217	2.98213186765005	0.00286248674402995	0.0466026805278046
ENSMUSG00000120375.1|Gm56780	7.90312615812752	6.61768034922198	2.22742553910904	2.97099958361302	0.0029683218322343	0.0480328441943369
ENSMUSG00000097462.9|9530026P05Rik	13.3615018765334	3.83435769970272	1.29866423114894	2.95253970020443	0.00315171539909869	0.0506932537083947
ENSMUSG00000087607.2|Gm16034	53.7537985331958	1.72840116636982	0.587722128618505	2.94084752335698	0.0032731560946027	0.0523312980394564
ENSMUSG00000085360.2|Arhgap27os2	177.943631818586	-1.13084036657954	0.385093693186475	-2.93653307386665	0.00331903425745985	0.0527489373060584
ENSMUSG00000106426.2|Gm36211	7.63948507155455	6.56855421021656	2.2448318898104	2.92607844713545	0.00343264367485479	0.0542317077624988
ENSMUSG00000106609.2|Gm43181	11.1465667971243	4.61363656548031	1.57855469831495	2.92269667335898	0.0034701438866758	0.0545016716319082
ENSMUSG00000075010.7|AW112010	511.594312582082	0.733496534524196	0.251567838628159	2.91570074507168	0.00354890717624252	0.0550905939567879
ENSMUSG00000121135.1|Hmga2-ps1	396.997307906765	-0.792816952420148	0.271790224385047	-2.91701791046377	0.00353395479448739	0.0550905939567879
ENSMUSG00000086427.9|Hoxa11os	25.737572838818	2.46851710413384	0.847841561302369	2.91153113600842	0.00359662059665066	0.0555085375321229
ENSMUSG00000097354.9|2310001H17Rik	271.582727341925	-0.878825757586211	0.302430487365064	-2.90587686857568	0.00366225532398905	0.0561966765232803
ENSMUSG00000103174.3|Gm37168	24.1905119472439	-2.61341564333342	0.903829036769139	-2.89149334333784	0.00383415714989684	0.0584982833727118
ENSMUSG00000092595.3|Gm20427	4429.83956687733	0.566188478178363	0.197094105311641	2.872680932203	0.00407004945045908	0.0617445001859417
ENSMUSG00000090570.2|Gm17041	23.407097661345	2.61159926752077	0.912412623909726	2.86230067305509	0.00420577711938704	0.0634430785805842
ENSMUSG00000087624.2|9230111E07Rik	8.11661166811873	-6.2839401775934	2.20707418234139	-2.8471812265626	0.00441082445142729	0.0661623667714094
ENSMUSG00000096768.9|Gm47283	618.36464369139	0.765986179710951	0.270115123211748	2.8357767258758	0.00457143925118546	0.068188507266286
ENSMUSG00000053332.15|Gas5	915.379120451524	0.64306578505105	0.227083135427137	2.83185179666231	0.00462792933537389	0.068588410658746
ENSMUSG00000092283.2|Gm20412	2262.80430539478	-0.575033956604809	0.203166666885932	-2.83035581288373	0.00464962634053672	0.068588410658746
ENSMUSG00000091479.2|Gm17035	1297.39043626439	-0.618214069208193	0.21878089136768	-2.82572241727103	0.00471741246775604	0.0692059960929046
ENSMUSG00000097654.2|Gm26714	14.1962909779445	4.35115236423519	1.54294098213852	2.8200381055434	0.00480179470117038	0.070058971869535
ENSMUSG00000086184.2|Gm12764	198.26308986684	-0.97861538868646	0.348083280368601	-2.81144037613689	0.00493202308080504	0.071181089868916
ENSMUSG00000121458.1|AW822252	7.86960588886955	-6.23955351177742	2.2193228255003	-2.8114672818592	0.00493161060951655	0.071181089868916
ENSMUSG00000092274.5|Neat1	5749.49528420773	-0.516871601181147	0.18452795955815	-2.80104761586693	0.00509370025893279	0.0731192456524224
ENSMUSG00000107215.2|Gm43197	205.526294777871	-0.944919336397118	0.338150932456625	-2.79437152378198	0.0052000698763528	0.0742469870046095
ENSMUSG00000120113.1|Fam120aos	86.5828468853759	-1.32980837293343	0.477127222449481	-2.78711486237663	0.00531796257735398	0.0755263834124208
ENSMUSG00000105813.2|Gm42928	34.4091480257267	3.06119616580901	1.10232774351681	2.77702904949368	0.00548582757659325	0.0774981990979047
ENSMUSG00000074398.7|Gm15441	2461.08574277252	-0.598124024618624	0.21558753058653	-2.77439062913964	0.00553052266883337	0.0777183975041322
ENSMUSG00000097649.4|Gm10561	28.4926662826286	2.22426827808409	0.805129174526731	2.7626228789828	0.00573389741335828	0.0800669255827443
ENSMUSG00000120721.1|Gm56792	205.625884106943	-0.928727645641553	0.336340178758092	-2.76127475780861	0.00575762161493891	0.0800669255827443
ENSMUSG00000087264.2|Gad1os	6.7964442384272	6.39979448458346	2.32519650322988	2.75236715507426	0.00591661458778299	0.0813169989136255
ENSMUSG00000116716.2|Gm49643	6.80947363177931	6.40241805798375	2.32718992413738	2.75113689328856	0.00593888194312995	0.0813169989136255
ENSMUSG00000120512.1|5730409N16Rik	6.7964442384272	6.39979448458346	2.32519650322988	2.75236715507426	0.00591661458778299	0.0813169989136255
ENSMUSG00000106825.2|2510016D11Rik	125.684369859695	-1.13136479258449	0.414383830746493	-2.7302339247803	0.00632893992164495	0.0862156611775103
ENSMUSG00000118449.2|Gm3625	49.0319558480153	-1.68771244961482	0.619792441305559	-2.7230284481362	0.00646864874371521	0.0876715337346174
ENSMUSG00000085761.3|4930455G09Rik	85.9681180748335	-1.29273825778072	0.476614463136203	-2.71233535229772	0.00668109630312225	0.0900935713602849
ENSMUSG00000085781.3|Gm15640	17.4932672282615	2.80615625657081	1.03743904541646	2.70488783795903	0.00683274558742816	0.0916755312484079
ENSMUSG00000120878.1|Gm56663	228.787040053687	1.35036373716269	0.499756227001201	2.70204484547512	0.00689144666650097	0.092000812997788
ENSMUSG00000097381.3|A230087F16Rik	289.811691136184	0.813866320309549	0.301525550803566	2.69916203831016	0.00695143206413451	0.0921670444605159
ENSMUSG00000121503.1|H2-K2	1055.9963123765	1.02793449433185	0.380979784126606	2.69813396185413	0.00697293744607649	0.0921670444605159
ENSMUSG00000071036.4|Gm10309	6.50674436515001	6.33702281884984	2.35664105185008	2.68900637790171	0.00716650499524769	0.093120287150081
ENSMUSG00000072618.4|Gm10384	7.22521237765123	-6.11620995862965	2.27616524420789	-2.68706763456364	0.00720823554327484	0.093120287150081
ENSMUSG00000086527.2|Gm15856	6.53280315185422	6.34249853945335	2.36083495087633	2.68654889961666	0.00721943799253437	0.093120287150081
ENSMUSG00000089812.4|Gm15867	6.50674436515001	6.33702281884984	2.35664105185008	2.68900637790171	0.00716650499524769	0.093120287150081
ENSMUSG00000111058.3|Gm36033	6.53280315185422	6.34249853945335	2.36083495087633	2.68654889961666	0.00721943799253437	0.093120287150081
ENSMUSG00000085389.9|1700003M07Rik	1024.51582259973	-0.597065389200842	0.223890067592183	-2.66677926190276	0.00765819525293857	0.0978343604083539
ENSMUSG00000103509.2|Gm38372	37.243526158494	-1.88655656105684	0.707162338135668	-2.66778426864541	0.00763532670700037	0.0978343604083539
ENSMUSG00000097091.3|4930526L06Rik	18.0127451760923	-2.797520187006	1.05109097679921	-2.66153953250083	0.00777842062851701	0.0988970622768591
ENSMUSG00000120250.1|2010004M13Rik	110.484486494264	-1.13624924598257	0.427510972093384	-2.6578247580845	0.0078646775943265	0.0995198539187287
ENSMUSG00000085148.2|Mir22hg	816.658039101292	0.603737374158177	0.227629227327334	2.65228407286203	0.00799492462315891	0.100690795961483
ENSMUSG00000054618.10|Gm9951	7.00236255503436	-6.07104328303315	2.2970484488329	-2.64297572222204	0.00821809276837598	0.102810023630165
ENSMUSG00000097262.4|4933416M07Rik	101.875626889893	1.17272713031279	0.443867493037923	2.64206581627864	0.0082402041411443	0.102810023630165
ENSMUSG00000097187.2|Gm19426	6.24310327857704	6.27712378369893	2.39108635571898	2.62521835260586	0.00865934160183396	0.106545816022565
ENSMUSG00000100147.4|1700047M11Rik	6.24310327857704	6.27712378369893	2.39108635571898	2.62521835260586	0.00865934160183396	0.106545816022565
ENSMUSG00000121227.1|Gm56918	6.23007388522493	6.27426199105303	2.3888828369006	2.62644190587155	0.00862827195058344	0.106545816022565
ENSMUSG00000106515.6|Gm30382	44.5465129867416	-1.70426463029836	0.65119726080189	-2.61712499865205	0.00886738624708323	0.108605143484918
ENSMUSG00000099881.3|2810013P06Rik	125.703392789251	-1.05784745508616	0.406056927342924	-2.60517031936456	0.00918285994007163	0.111955415707723
ENSMUSG00000110682.2|A530010L16Rik	6.78756471796159	-6.02606096650065	2.31959450650943	-2.59789413606122	0.00937974067470047	0.113835943642956
ENSMUSG00000090257.2|Gm4524	57.0453125835448	1.474461326737	0.569977892392652	2.58687459007841	0.00968508348992381	0.116588341175668
ENSMUSG00000097195.12|Snhg5	165.814916061578	0.929494220014493	0.359355036513286	2.58656238419001	0.00969386207528024	0.116588341175668
ENSMUSG00000056145.6|AI504432	729.3097240247	-0.610183327327023	0.23678234010851	-2.57697988391953	0.00996677507300857	0.118986260915057
ENSMUSG00000086693.3|A730081D07Rik	77.1198087318988	1.27836527053678	0.496175160303763	2.57643947704708	0.0099823679569186	0.118986260915057
ENSMUSG00000121068.1|Gm57050	8419.29249241116	-0.48944622021126	0.190095796446565	-2.57473457783083	0.0100317035770961	0.119042882448207
ENSMUSG00000085733.2|Arhgap27os1	92.2420907759562	-1.24344980209989	0.483674564054405	-2.57083976398647	0.0101452255542342	0.119857310751351
ENSMUSG00000100334.2|C230024C17Rik	5.95340340529985	6.20864632108804	2.4248209091321	2.5604556186833	0.0104535014424268	0.12295528128317
ENSMUSG00000117355.2|Gm49999	5.94037401194775	6.20564601488424	2.42524253116285	2.558773374269	0.0105042194110426	0.123009937839841
ENSMUSG00000101903.2|Gm29291	6.55666290980061	-5.97623280990278	2.34432173772033	-2.54923746759871	0.0107958760831701	0.125873315030848
ENSMUSG00000086560.2|Gm13372	12.2205094384126	4.12251638327378	1.61932919315929	2.54581736727095	0.0109022210822109	0.126560566476101
ENSMUSG00000106567.3|2010309G21Rik	6.5486109242565	-5.97453007346573	2.34869968679597	-2.54376074857659	0.0109666171415236	0.126757003324104
ENSMUSG00000121075.1|Gm56727	41.3876106565813	2.12772071024985	0.837762051915089	2.53976735444864	0.0110926228026913	0.127660788289594
ENSMUSG00000120623.1|Gm56503	11.8591818528392	3.2949501070963	1.30014434641267	2.53429560816663	0.011267363675974	0.129115283325539
ENSMUSG00000084844.5|Hoxb3os	37.9145116870336	1.73628676540554	0.686090417183764	2.53069671564949	0.0113836231579832	0.129337335454533
ENSMUSG00000092550.3|Gm20496	403.535385394938	0.746646639857754	0.294894021112735	2.53191515053579	0.0113441438552775	0.129337335454533
ENSMUSG00000043773.6|1700048O20Rik	12.6533794364664	3.11057797281516	1.23370925865109	2.52132173849145	0.0116914897229942	0.132272362544044
ENSMUSG00000111171.2|Gm47815	44.9644042172959	-1.61808002266639	0.642452266036506	-2.51859960374775	0.0117822553894123	0.132736801222493
ENSMUSG00000106218.2|Gm43713	6.52445496762419	-5.9693975597509	2.37969233637864	-2.50847450676544	0.0121253717279636	0.135459173697333
ENSMUSG00000108414.3|Snhg1	342.60919117238	0.705762317442032	0.281206460115376	2.50976566168667	0.0120811303899462	0.135459173697333
ENSMUSG00000111734.2|Gm29825	6.34186507272783	-5.92814365121729	2.36800415514677	-2.50343464910426	0.0122994392324287	0.136263496890393
ENSMUSG00000115142.2|Gm33251	6.34186507272783	-5.92814365121729	2.36800415514677	-2.50343464910426	0.0122994392324287	0.136263496890393
ENSMUSG00000086515.3|Erich2os	16.0577972552277	2.66422697635862	1.06626485294561	2.49865403421913	0.0124665950984294	0.137238205688416
ENSMUSG00000086826.2|Gm11739	5.67673292537477	6.13990406048868	2.46507804603621	2.49075442879446	0.0127472191051412	0.137238205688416
ENSMUSG00000097002.2|Gm2670	5.66370353202267	6.13675655246371	2.46261081578557	2.49197173712001	0.0127036145607956	0.137238205688416
ENSMUSG00000097027.3|Gm26559	5.66370353202267	6.13675655246371	2.46261081578557	2.49197173712001	0.0127036145607956	0.137238205688416
ENSMUSG00000120174.1|4931408D14Rik	5.66370353202267	6.13675655246371	2.46261081578557	2.49197173712001	0.0127036145607956	0.137238205688416
ENSMUSG00000120660.1|Gm57096	14.6137430132234	-2.92640014708372	1.17175062506392	-2.49745985578125	0.0125086627231881	0.137238205688416
ENSMUSG00000120798.1|Bmncr	5.66370353202267	6.13675655246371	2.46261081578557	2.49197173712001	0.0127036145607956	0.137238205688416
ENSMUSG00000042360.13|4930433N12Rik	5.65067413867056	6.13360272365566	2.46611986092056	2.48714704457475	0.0128772161573769	0.138080992530909
ENSMUSG00000116308.2|Gm49482	1463.81024609574	0.528646305823192	0.213246749045151	2.47903570952569	0.0131738116303379	0.140696308212009
ENSMUSG00000106478.2|Gm36551	85.9766552769379	1.16774887819906	0.472808006710708	2.46981620790012	0.0135182486093674	0.143799696362593
ENSMUSG00000116657.2|Gm49774	49.9615095499969	1.48912226721086	0.603514421907984	2.46741786634206	0.0136091438453393	0.144192119313714
ENSMUSG00000097133.2|Gm26628	6.12706723565506	-5.87839601800708	2.39373266558458	-2.4557445793854	0.0140593045582096	0.147209188903606
ENSMUSG00000106547.2|B230303O12Rik	6.12706723565506	-5.87839601800708	2.39373266558458	-2.4557445793854	0.0140593045582096	0.147209188903606
ENSMUSG00000118330.2|Gm30042	6.12706723565506	-5.87839601800708	2.39373266558458	-2.4557445793854	0.0140593045582096	0.147209188903606
ENSMUSG00000074203.5|G430095P16Rik	6.14317120674327	-5.88203340221138	2.39964827286327	-2.45120648252042	0.0142378253142003	0.148496068706699
ENSMUSG00000053615.2|Gm9913	24.1505957094756	2.09049943052145	0.858389879945536	2.43537287584762	0.0148764508684794	0.154553010968249
ENSMUSG00000113868.2|Gm34719	5.38703305209759	6.06441192436996	2.50453622257911	2.42137121823097	0.0154620785614996	0.160014533950402
ENSMUSG00000085237.3|Gm15406	5.37400365874548	6.06109606229253	2.50516551356016	2.41943936617542	0.01554445199283	0.160245895061221
ENSMUSG00000098055.3|Gm26947	73.4108626328851	-1.24148302390202	0.513833990029232	-2.41611697161449	0.0156870210215151	0.161093638951713
ENSMUSG00000099854.2|Cdhr17	5.36097426539337	6.05777112509003	2.51235494897215	2.41119238647723	0.0159004585925928	0.162659863763306
ENSMUSG00000047692.7|4930533K18Rik	16.7787958865502	2.58479450587104	1.07316439916398	2.4085727292898	0.0160150349862845	0.16320665424954
ENSMUSG00000097742.2|Gm26535	5.90421741303819	-5.8249838251843	2.42200289002275	-2.40502761131288	0.0161712439068137	0.164171943844838
ENSMUSG00000043644.6|0610009L18Rik	41.0448003729889	-1.59761891727081	0.667663186532308	-2.39285158968923	0.0167180018962868	0.169079791905628
ENSMUSG00000109513.2|Gm44928	9.42944893635738	4.34661272026224	1.8246248821976	2.38219524608649	0.0172097701067519	0.173396551641614
ENSMUSG00000113047.3|Gm47469	166.920390940626	-0.85311459244391	0.361425929259429	-2.36041336102244	0.0182545817776498	0.183232080249342
ENSMUSG00000074213.4|Gm10642	117.945551895335	-1.03445380577285	0.43909872183747	-2.35585701876799	0.0184800292625786	0.183336022118982
ENSMUSG00000086425.9|F730016J06Rik	5.0973331788204	5.98475115302307	2.54905184531218	2.34783422080225	0.0188829236264869	0.183336022118982
ENSMUSG00000086712.3|Mexis	52.5323570818773	-1.39843841983263	0.594646334455174	-2.35171452139515	0.0186871107310034	0.183336022118982
ENSMUSG00000087192.8|Lexis1	5.68136759042131	-5.76951784635502	2.45295713734932	-2.3520663115172	0.0186694463690869	0.183336022118982
ENSMUSG00000102329.2|Gm10851	5.0973331788204	5.98475115302307	2.54905184531218	2.34783422080225	0.0188829236264869	0.183336022118982
ENSMUSG00000109847.2|Gm45278	5.0973331788204	5.98475115302307	2.54905184531218	2.34783422080225	0.0188829236264869	0.183336022118982
ENSMUSG00000113063.3|Gm34667	5.0973331788204	5.98475115302307	2.54905184531218	2.34783422080225	0.0188829236264869	0.183336022118982
ENSMUSG00000115172.2|Gm2582	5.0973331788204	5.98475115302307	2.54905184531218	2.34783422080225	0.0188829236264869	0.183336022118982
ENSMUSG00000116307.3|Gm49490	5.0973331788204	5.98475115302307	2.54905184531218	2.34783422080225	0.0188829236264869	0.183336022118982
ENSMUSG00000117171.2|C230013L11Rik	29.4831701100083	1.80385529572895	0.771229628576341	2.33893412401543	0.0193388431051575	0.187082286560763
ENSMUSG00000087095.4|Emx2os	8.62242170555025	4.24059117417459	1.82669048389698	2.32146125003504	0.0202619631318313	0.195304843184078
ENSMUSG00000086825.2|Gm15675	581.587752922202	-0.568696358466278	0.246085240396548	-2.31097304962243	0.0208343435543399	0.199382427563038
ENSMUSG00000121398.1|Slfn10-ps	957.009521237964	0.510269917193892	0.220769546519998	2.31132384532787	0.0208149738712827	0.199382427563038
ENSMUSG00000111094.2|Gm34425	5.46656975334854	-5.71387561953185	2.4827968807444	-2.30138665947522	0.0213697853010345	0.203776166977722
ENSMUSG00000097601.3|Gm26660	26.6707911971257	-1.89122881882884	0.824171039879967	-2.29470428747931	0.0217500769311844	0.204641932720826
ENSMUSG00000106155.2|Gm43495	94.9724042631481	1.04327227064882	0.454702444759978	2.29440655679677	0.0217671568886571	0.204641932720826
ENSMUSG00000108015.4|Gm32591	5.45851776780444	-5.71183365682438	2.48696655559622	-2.29670706426329	0.0216354861938985	0.204641932720826
ENSMUSG00000109783.2|Gm45338	20.1276899641036	2.14267068393579	0.932794039124572	2.29704585799743	0.0216161538528152	0.204641932720826
ENSMUSG00000100658.3|F730311O21Rik	50.9086328506349	-1.37765504158637	0.600937633728057	-2.29250917942976	0.0218762784681063	0.204946187753838
ENSMUSG00000053957.7|Gm12474	24.7834258793104	-1.94958100028815	0.854824263951672	-2.28068046556803	0.0225673619230098	0.210681315854672
ENSMUSG00000086389.2|Gm15998	4.80763330554321	5.90043381148235	2.59959429613472	2.26975179175288	0.023222647053979	0.21307377193857
ENSMUSG00000087292.2|Gm13832	4.80763330554321	5.90043381148235	2.59959429613472	2.26975179175288	0.023222647053979	0.21307377193857
ENSMUSG00000112345.2|Gm40652	4.80763330554321	5.90043381148235	2.59959429613472	2.26975179175288	0.023222647053979	0.21307377193857
ENSMUSG00000114860.2|Gm49291	4.82066269889532	5.9041392776318	2.59868587481255	2.27197112773689	0.023088254242641	0.21307377193857
ENSMUSG00000115354.2|Gm49083	16.2057450416402	2.37078670845722	1.04236381741272	2.2744330423343	0.0229399626645353	0.21307377193857
ENSMUSG00000108207.3|1810059H22Rik	7.22106250476474	3.95457863983015	1.74460186799088	2.26675135020021	0.0234054195792987	0.214015309166875
ENSMUSG00000043833.8|2900005J15Rik	38.7977640094244	-1.54437473865569	0.68396093574225	-2.25798676203591	0.0239464847666569	0.216003764618155
ENSMUSG00000085236.4|2610206C17Rik	5.29582729863285	6.04085440706328	2.6750335251013	2.25823502785242	0.0239310105334967	0.216003764618155
ENSMUSG00000092545.9|Gm20319	75.151594385751	1.1249717747414	0.497579465059861	2.2608886695235	0.0237661519281762	0.216003764618155
ENSMUSG00000097763.2|Gm26636	269.59573815246	0.715371229817048	0.316487915685979	2.26034295264165	0.023799974117824	0.216003764618155
ENSMUSG00000075070.7|4932412D23Rik	5.25177191627577	-5.6560008234378	2.51546128422025	-2.24849448445837	0.0245446764008921	0.21991371137712
ENSMUSG00000107668.2|Gm44424	5.25177191627577	-5.6560008234378	2.51546128422025	-2.24849448445837	0.0245446764008921	0.21991371137712
ENSMUSG00000081512.2|Gm15821	260.905449261175	0.688276480289584	0.306329539992397	2.24684984773805	0.0246496248030119	0.220115378675725
ENSMUSG00000106820.3|D5Ertd605e	54.0816640690752	-1.30669449694682	0.583327272396566	-2.2400709837864	0.0250863149331202	0.22326820290477
ENSMUSG00000108103.2|Gm44081	21.1186785836434	2.03003489126595	0.908460486705608	2.23458798811113	0.0254444101561875	0.225702907365517
ENSMUSG00000091021.2|Gm17300	59.0089979754764	1.27123632100522	0.570060141054065	2.2300038705647	0.0257471859198782	0.226881143254372
ENSMUSG00000111856.2|6530413G14Rik	1519.62658587901	-0.47819629904717	0.214424222570743	-2.23014122804807	0.025738068528246	0.226881143254372
ENSMUSG00000091908.8|Gm17231	42.2380887724849	-1.50505492856382	0.676185767040401	-2.22580095873845	0.0260275165801647	0.228596938384999
ENSMUSG00000085023.2|Gm12744	33.4846628864207	1.69692983942545	0.763513918443374	2.22252639858235	0.0262477520324216	0.229775403037921
ENSMUSG00000114117.2|Gm48795	133.030465215776	1.01194492099011	0.456518089203458	2.21665897786389	0.0266464040279521	0.232502937106641
ENSMUSG00000115100.2|Gm34934	6.95742141819177	3.89703330792005	1.7617576374719	2.21201442527148	0.0269656682263419	0.233649185621967
ENSMUSG00000116725.2|Gm29686	18.7801514206263	2.1258013228991	0.961494016814972	2.21093557081197	0.0270402990101827	0.233649185621967
ENSMUSG00000121235.1|Gm57252	72.8436055780065	-1.15204995315632	0.520977063709421	-2.21132566749403	0.0270132931475855	0.233649185621967
ENSMUSG00000085385.9|Snhg17	171.684491366132	0.777920690488748	0.354507171195886	2.19437222627832	0.0282086608954773	0.237142357494078
ENSMUSG00000086844.3|B230206H07Rik	4.54399221897024	5.81875569689402	2.65524680022433	2.19141802426893	0.0284215559543465	0.237142357494078
ENSMUSG00000090936.3|Gm17705	137.130684433864	-0.859274092755928	0.391115302956318	-2.19698407671841	0.0280215834475902	0.237142357494078
ENSMUSG00000095366.3|Gm21860	150.376196811551	-0.830430866083382	0.378882759402554	-2.19178847671205	0.0283947835587092	0.237142357494078
ENSMUSG00000097124.3|A530020G20Rik	4.53096282561813	5.81482332954644	2.6519788340921	2.19263564806585	0.0283336405895332	0.237142357494078
ENSMUSG00000097157.3|Gm26512	4.53096282561813	5.81482332954644	2.6519788340921	2.19263564806585	0.0283336405895332	0.237142357494078
ENSMUSG00000107350.2|Gm19610	9.27039594486996	6.84709736914117	3.11532977111332	2.19787241550812	0.0279581991274149	0.237142357494078
ENSMUSG00000109381.2|Gm44826	4.53096282561813	5.81482332954644	2.6519788340921	2.19263564806585	0.0283336405895332	0.237142357494078
ENSMUSG00000109785.2|Gm45542	5.02892209365889	-5.59349119272926	2.55180732081278	-2.19197239035573	0.0283815002926115	0.237142357494078
ENSMUSG00000118032.2|Gm50147	4.54399221897024	5.81875569689402	2.65524680022433	2.19141802426893	0.0284215559543465	0.237142357494078
ENSMUSG00000121059.1|Gm57137	239.617908284189	0.695102615862019	0.316483334689582	2.19633244367764	0.0280681571726205	0.237142357494078
ENSMUSG00000115946.3|Mirt2	26.8060998242138	1.75488955669001	0.804745158948636	2.18067736994243	0.0292072880069685	0.242939124543943
ENSMUSG00000097346.2|Rps18-ps4	3097.94881501183	0.684635300574839	0.314151579174954	2.17931516490503	0.0293082634239785	0.243021935844791
ENSMUSG00000042579.4|4632404H12Rik	75.2559721047569	-1.09005693228318	0.501417943404316	-2.17394879186487	0.0297089811664796	0.244070706813847
ENSMUSG00000086291.2|Gm15513	21.3225510735893	-2.00514278582379	0.921835694305179	-2.17516288229123	0.0296179125921118	0.244070706813847
ENSMUSG00000107655.2|Gm44220	8.80448026421103	3.17945466810527	1.46225633175312	2.17434836769923	0.0296789825513265	0.244070706813847
ENSMUSG00000112895.2|Gm47567	17.5639244090469	-2.21112167814333	1.02122054450113	-2.16517547561038	0.0303742496941229	0.248770695347571
ENSMUSG00000087535.3|Zmiz1os1	66.9370470868119	-1.16649697949529	0.539101314286438	-2.16378062635459	0.0304811896971199	0.248883108536117
ENSMUSG00000090185.2|Gm15523	54.6875007364728	-1.29936498781369	0.601683966826388	-2.15954730299239	0.0308077316620695	0.249262556174926
ENSMUSG00000112794.2|Gm48878	6.17625322791673	4.75945354444791	2.20382989962786	2.15962835664023	0.0308014514100795	0.249262556174926
ENSMUSG00000115817.2|Gm30246	11.4802847669995	-2.82486505226081	1.30694938830789	-2.16141885640895	0.0306629988043178	0.249262556174926
ENSMUSG00000046463.6|5930403N24Rik	80.0010560174509	-1.18242672440674	0.547971981412936	-2.15782332767795	0.0309415704616559	0.249589103119702
ENSMUSG00000085696.9|Hoxaas3	26.050990420643	1.7682128013466	0.822026440114667	2.15104127441442	0.0314729420322741	0.253110708512566
ENSMUSG00000086717.2|Gm15655	682.478564646195	-0.531076573514665	0.247379193473137	-2.14681180764838	0.0318082669309502	0.254275666783344
ENSMUSG00000114051.2|Gm48008	21.857684016126	2.00657263059968	0.934406591053402	2.14742987668524	0.0317590742470745	0.254275666783344
ENSMUSG00000086937.2|Gm15063	12.2479862630287	2.58395860157671	1.20494080055219	2.14446933857045	0.0319952996463798	0.255007313599505
ENSMUSG00000087593.2|Gm16174	4.82217624213022	-5.53278297368708	2.59091912034521	-2.13545182875099	0.0327241209865809	0.25850119240879
ENSMUSG00000097303.4|3110083C13Rik	4.81412425658612	-5.53046826033414	2.58909944787631	-2.13605864574668	0.0326746339503434	0.25850119240879
ENSMUSG00000120651.1|Gm31828	4.81412425658612	-5.53046826033414	2.58909944787631	-2.13605864574668	0.0326746339503434	0.25850119240879
ENSMUSG00000072844.7|G530011O06Rik	254.12121135061	-0.718234269873656	0.336595511663627	-2.133820104504	0.0328575095291307	0.258698996651718
ENSMUSG00000114585.3|Gm32401	4.80607227104202	-5.52814993872198	2.59199503609772	-2.13277798056461	0.0329429433938518	0.258698996651718
ENSMUSG00000110183.2|Gm45411	95.3976600993419	-0.971302082543138	0.457227634178907	-2.12432934918164	0.0336426132129822	0.263418701696957
ENSMUSG00000074805.6|Il1bos	10.3748686303052	2.787110013374	1.31329695124594	2.12222377485141	0.0338189509587078	0.264025143449561
ENSMUSG00000085596.2|Gm11476	10.3618392369531	2.78522109918943	1.31428255312094	2.11919506393473	0.0340739852804813	0.264513991088496
ENSMUSG00000120655.1|Gm57113	70.0859140374942	1.14265302198302	0.539209225714686	2.11912735815769	0.0340797052188924	0.264513991088496
ENSMUSG00000085129.3|5031425F14Rik	39.6296782792716	-1.42387805946291	0.673701598520229	-2.11351444406609	0.0345567600553041	0.267439273471484
ENSMUSG00000087036.2|Gm11748	4.78191631440971	-5.52115784113744	2.63081447933457	-2.09864963284448	0.0358477976833561	0.276628959001621
ENSMUSG00000114362.2|4933433G19Rik	17.4975897075802	-2.97346197107994	1.42214276720973	-2.09083225653492	0.0365431034691224	0.28118180479123
ENSMUSG00000097204.4|Gm17690	64.5836472915259	1.11951717328964	0.537814271149678	2.0816055529662	0.0373785137844547	0.286783424725557
ENSMUSG00000020164.8|Kcnmb4os1	4.60737840505745	-5.46698923634346	2.63477930732226	-2.07493250806633	0.0379927903539441	0.287367564433515
ENSMUSG00000085723.3|Gm15915	4.59932641951335	-5.46456588344912	2.63028709752686	-2.07755491352529	0.0377503724985429	0.287367564433515
ENSMUSG00000085890.9|Tnfsf13os	29.9106724662264	-1.61205624280698	0.776301509612949	-2.07658522216545	0.0378398579965731	0.287367564433515
ENSMUSG00000086290.11|Snhg12	229.730168557331	0.670261999646188	0.322603688490726	2.0776637824011	0.0377403370615174	0.287367564433515
ENSMUSG00000117603.2|Gm50037	4.60737840505745	-5.46698923634346	2.63477930732226	-2.07493250806633	0.0379927903539441	0.287367564433515
ENSMUSG00000097321.7|1700028E10Rik	10.4973481330038	-3.48282402128785	1.68091222088519	-2.07198447248705	0.0382668892864659	0.288623148008091
ENSMUSG00000111343.2|Gm47175	16.3667222214047	2.11862345676907	1.02339161773039	2.07019817249198	0.038433790344394	0.289065409069104
ENSMUSG00000085566.2|A730017L22Rik	277.813196197131	0.647776537739661	0.313199311448909	2.06825658314173	0.0386159020674408	0.289619265505806
ENSMUSG00000106173.2|Gm42764	4.57517046288104	-5.45727028963132	2.64769972452888	-2.06113640420549	0.0392900286289665	0.293849793947733
ENSMUSG00000090860.2|Gm17134	469.765092119282	0.71374104588585	0.347052146811302	2.05658156113906	0.0397264933929272	0.296284182567362
ENSMUSG00000097167.3|Gm16740	199.733093318151	0.943830129402301	0.460034252744735	2.05165185803244	0.0402035085290953	0.299006595467087
ENSMUSG00000084896.2|Gm11632	108.493584137834	-0.893894382797862	0.436135755821914	-2.04957830415276	0.0404055993854836	0.299466925911326
ENSMUSG00000107761.2|2010008C14Rik	76.682858756011	-1.02892165244401	0.502788488523596	-2.04643040946576	0.0407140427362589	0.299466925911326
ENSMUSG00000112275.2|Gm47078	11.7650072324687	-2.56686472811096	1.25392854496895	-2.04705821428965	0.0406523690791316	0.299466925911326
ENSMUSG00000121491.1|2700099C18Rik	48.7630886462147	-1.24976157406793	0.610098080749635	-2.04846009764911	0.0405149380758662	0.299466925911326
ENSMUSG00000101438.4|Gm19412	1155.86366583806	0.549927131378084	0.269343502836056	2.04173156429473	0.0411781659575019	0.302048634908049
ENSMUSG00000101651.2|Gm28402	7.74677343790225	6.58920565372725	3.23224819329415	2.0385828252291	0.0414916807735512	0.30351448675447
ENSMUSG00000067389.4|Gm17080	89.7044706790105	0.982728350188482	0.482983253699241	2.03470481152632	0.0418805837784178	0.305522291498294
ENSMUSG00000108112.2|Gm45193	1568.44557931188	0.420237585212704	0.206710713960362	2.03297437835412	0.0420551116295791	0.30595953147405
ENSMUSG00000055110.9|A630012P03Rik	4.37647659689647	-5.39296280220355	2.67394917932788	-2.01685314137463	0.043710841335664	0.307534286548615
ENSMUSG00000073242.5|Dnmt3aos	13.652372550284	-2.32962647951456	1.15214449569331	-2.02199158892192	0.0431772208056058	0.307534286548615
ENSMUSG00000086212.9|Mkln1os	16.4608018592427	-2.10202427075029	1.04251716547615	-2.01629703602072	0.043768924677331	0.307534286548615
ENSMUSG00000093695.3|Gm20717	4.37647659689647	-5.39296280220355	2.67394917932788	-2.01685314137463	0.043710841335664	0.307534286548615
ENSMUSG00000097164.4|Cep83os	487.889721648832	-0.515973107695538	0.254543756754522	-2.02705072901526	0.0426572249735782	0.307534286548615
ENSMUSG00000100280.4|Gm28417	118.267257547445	-0.901727661510018	0.444914272949811	-2.02674473788288	0.0426885246440969	0.307534286548615
ENSMUSG00000101166.7|Gm28496	72.1913515162905	1.04188912437136	0.515785281212249	2.02000553781336	0.043382813116891	0.307534286548615
ENSMUSG00000101823.2|Gm29438	4.37647659689647	-5.39296280220355	2.67394917932788	-2.01685314137463	0.043710841335664	0.307534286548615
ENSMUSG00000104509.3|Gm33994	4.37647659689647	-5.39296280220355	2.67394917932788	-2.01685314137463	0.043710841335664	0.307534286548615
ENSMUSG00000108371.2|Gm38832	37.3579546228392	-1.4117765343801	0.697032853356747	-2.02540888507811	0.0428253958563532	0.307534286548615
ENSMUSG00000111792.2|Gm33858	4.37647659689647	-5.39296280220355	2.67394917932788	-2.01685314137463	0.043710841335664	0.307534286548615
ENSMUSG00000112276.2|5033421B08Rik	4.37647659689647	-5.39296280220355	2.67394917932788	-2.01685314137463	0.043710841335664	0.307534286548615
ENSMUSG00000117839.2|Gm50251	8.91399290467501	-6.41891353255681	3.17942570330792	-2.01889087261215	0.0434985631120076	0.307534286548615
ENSMUSG00000116961.2|Gm49662	4.36842461135237	-5.39041272949433	2.6774252819974	-2.01328222518053	0.0440849472191171	0.308941756102474
ENSMUSG00000106407.2|Gm43439	21.5415937660811	1.79674795181186	0.893064544812991	2.01189036363335	0.0442314954316477	0.309157311001307
ENSMUSG00000114709.2|Gm47920	11.5502093953959	-2.53570033698588	1.26193151949607	-2.00938030139581	0.0444968176627118	0.310199747152586
ENSMUSG00000097685.3|Gm26646	7.47010295797717	6.53674644263066	3.25956365903978	2.00540536292403	0.0449197288503671	0.311521236442806
ENSMUSG00000105692.2|Gm43737	230.123797173232	0.640254181745251	0.31921591218129	2.0057088550825	0.0448873198953715	0.311521236442806
ENSMUSG00000097287.5|D130017N08Rik	125.479029423399	-0.808347086161782	0.404222709907155	-1.99975673397333	0.0455265386231286	0.314911549543403
ENSMUSG00000103083.2|A630035G10Rik	11.5180014532195	-2.531307306924	1.27063649633058	-1.9921569341303	0.0463538417583107	0.319805574921678
ENSMUSG00000085143.3|Gm11520	8.59773441268236	3.57747854756842	1.80181171285101	1.98548967245183	0.047090018013419	0.322704543324149
ENSMUSG00000092609.2|Gm20481	42.7210687502357	1.2810975438822	0.644883785059879	1.98655567648247	0.0469716571478149	0.322704543324149
ENSMUSG00000111080.2|Gm20300	90.2699888342115	-0.92361162712802	0.465278984634581	-1.9850705869585	0.0471366186877971	0.322704543324149
ENSMUSG00000116618.2|Gm49719	139.227886167986	-0.81714645936802	0.413991711616331	-1.97382323471566	0.0484018459213255	0.330518999002401
ENSMUSG00000120183.1|1700085D22Rik	57.297342837468	-1.11208303912387	0.565799202054214	-1.9655083200653	0.0493554336543481	0.336170938410993
ENSMUSG00000105402.6|Gm3716	14.2299635021083	2.14388780904254	1.09217466209361	1.96295325596812	0.0496516057589472	0.336471541564439
ENSMUSG00000112963.2|Gm6093	17.1070991477237	1.95823305186315	0.99756270564906	1.96301750333483	0.0496441402501583	0.336471541564439
ENSMUSG00000079179.11|Rab10os	915.577500149342	-0.466485887546795	0.238246478737339	-1.957996987066	0.0502303662346668	0.33953184264952
ENSMUSG00000120936.1|9930105H17Rik	6.88251938198735	3.25177344365931	1.66373787132689	1.95449866213955	0.0506422729290318	0.341451688688169
ENSMUSG00000074813.16|Morrbid	229.695419790826	0.623939605954412	0.319524131695401	1.95271512872526	0.0508533600216603	0.342011262614189
ENSMUSG00000053117.13|E330013P04Rik	6.65966955937048	3.84670710740656	1.97737113722087	1.94536424396939	0.0517311550022796	0.344739555138757
ENSMUSG00000087213.4|2810408I11Rik	44.4945970538869	1.22296679658792	0.628776080352931	1.9449957382308	0.0517754912399407	0.344739555138757
ENSMUSG00000101859.2|Gm29233	359.023074124503	5.18882594111645	2.66550785597486	1.9466556549385	0.0515760314123706	0.344739555138757
ENSMUSG00000103473.2|Gm37696	100.461237871355	-0.860448717396698	0.441964356248613	-1.94687355491781	0.0515498958067054	0.344739555138757
ENSMUSG00000097832.3|Gm26912	21.2364759300291	-1.76843250586518	0.912062439038503	-1.93893798294058	0.0525088901995784	0.348753076698692
ENSMUSG00000087479.3|Gm16835	7.64568077110228	2.95200628967605	1.53444402910579	1.92382793616549	0.0543761545088423	0.360258889673968
ENSMUSG00000086582.2|Gm16272	7.94751997169257	-6.25403607591466	3.25302675186992	-1.92252832606424	0.0545393128833152	0.360445458907058
ENSMUSG00000073739.4|Gm16287	33.3572995868556	-1.41822062366695	0.740900141796612	-1.91418592555253	0.0555964034586025	0.366524437615972
ENSMUSG00000086754.3|Gm16098	409.879520279179	0.604579011390667	0.316251218207594	1.91170492501885	0.0559140522770859	0.367710639359161
ENSMUSG00000085012.3|Gm15492	6.64009151820193	6.36684891133413	3.35151244274261	1.89969424852381	0.0574732555527432	0.377035853380404
ENSMUSG00000120863.1|Gm56582	249.531517257088	0.595411636138972	0.314142209798486	1.89535699936953	0.0580451214563899	0.379854103648434
ENSMUSG00000106137.2|Gm42538	8.43490094692143	2.74242190778518	1.45409230335562	1.88600262958306	0.0592946003072819	0.387082109585434
ENSMUSG00000052143.9|Gm9869	9.35474664632509	3.29769450504881	1.75191356445462	1.88233858790596	0.0597900583794103	0.388417167574271
ENSMUSG00000117123.2|Gm49890	9.35474664632509	3.29769450504881	1.75191356445462	1.88233858790596	0.0597900583794103	0.388417167574271
ENSMUSG00000052248.18|Zeb2os	808.720879991596	-0.4202316481641	0.223966376344187	-1.87631578910888	0.0606119302272711	0.391429909804044
ENSMUSG00000107040.2|Gm43791	36.6136750610722	1.31476319089767	0.701664396555052	1.87377783075889	0.0609610532254447	0.391429909804044
ENSMUSG00000108321.2|Gm44649	51.9240086697319	-8.9612924095351	4.78566247847375	-1.87252913255868	0.0611334353514181	0.391429909804044
ENSMUSG00000109704.2|Gm38414	44.6869536937156	-1.19216004415627	0.636495657194816	-1.87300577887742	0.0610675869965275	0.391429909804044
ENSMUSG00000120926.1|Gm57038	96.9732416064582	-0.8706567283172	0.464743038725535	-1.87341531936616	0.0610110562002658	0.391429909804044
ENSMUSG00000120992.1|D17H6S56E-5	2666.69570749707	-0.361764718561366	0.193159663681194	-1.87287921125423	0.0610850664934587	0.391429909804044
ENSMUSG00000073679.3|Mxra8os	6.34391089938908	3.77256853306947	2.02269824065245	1.86511683119503	0.0621650298385276	0.395191975402068
ENSMUSG00000085887.3|Arhgap27os3	13.7031186298561	-2.12673189702977	1.13916425554801	-1.86692295397442	0.0619123478891591	0.395191975402068
ENSMUSG00000086507.2|Adap2os	75.822033636594	-0.990093261907407	0.530669448302466	-1.86574385443626	0.0620772109056929	0.395191975402068
ENSMUSG00000084940.3|Gm15935	7.37311361998816	-3.60839784396131	1.93850546375469	-1.86143289840009	0.0626830683515644	0.397538699521798
ENSMUSG00000114688.2|Gm47381	38.4571967095862	8.90009119453874	4.7863372312128	1.85947850404255	0.0629593434116218	0.398344660921873
ENSMUSG00000107428.2|Gm44154	130.217604450696	-0.896493273791194	0.482552627884445	-1.8578145097282	0.0631953599112545	0.398892697312174
ENSMUSG00000097785.4|B230217O12Rik	12.0367003045858	-2.35520174561941	1.26861794253461	-1.85650988107095	0.0633809159322548	0.399120390422454
ENSMUSG00000109224.2|Tmem147os	15.1184414169363	2.10231394241765	1.13314402441575	1.85529279343074	0.063554426761726	0.399271339891314
ENSMUSG00000085949.2|Gm14275	649.253235884211	-0.448924977021911	0.242267292385418	-1.85301520730139	0.063880179001479	0.400205833821177
ENSMUSG00000086801.2|Gm15943	27.2012531360476	1.52590085841864	0.823849699363545	1.85215927079595	0.0640029554463081	0.400205833821177
ENSMUSG00000091993.3|B930036N10Rik	38.2831558641899	-1.30994601853123	0.707740631704052	-1.85088429270653	0.0641862009181787	0.400413916942844
ENSMUSG00000091237.2|Gm17114	22.1890618550356	1.61045086323034	0.874288626432549	1.84201282567477	0.0654732738339769	0.40654335148074
ENSMUSG00000118651.2|Gm17315	29.167789584166	1.67662961664855	0.909789173253486	1.84287708178893	0.0653469591643829	0.40654335148074
ENSMUSG00000115801.3|Gm55330	10.7523467310423	2.36924927725976	1.29333229722637	1.83189523863338	0.0669670300787649	0.414853759420655
ENSMUSG00000073274.6|Gm14636	95.7843260191194	0.823040605162508	0.450830605128831	1.82560943245482	0.0679091139797875	0.419104783282766
ENSMUSG00000085990.3|Gm16731	158.259459882522	-0.667597372459585	0.365761815125828	-1.8252243532582	0.0679671802102762	0.419104783282766
ENSMUSG00000120343.1|4930434J08Rik	258.314335943309	-0.563842648655113	0.309264107050709	-1.8231751949238	0.0682768606932791	0.420044281223629
ENSMUSG00000073492.3|Gm10521	41.1270208951577	-1.20036686176232	0.660075425802862	-1.81852984498293	0.0689831894322925	0.423414059274071
ENSMUSG00000086843.4|E030013I19Rik	8.69156534310069	-3.23153689541181	1.78233579022425	-1.81309095240982	0.0698177944036844	0.423667070585994
ENSMUSG00000087674.9|4930447M23Rik	10.4601162389438	-2.36644062397668	1.30436087717614	-1.81425299193263	0.069638785111807	0.423667070585994
ENSMUSG00000092627.4|D130058E05Rik	14.2106909179422	-2.00672212273086	1.10654161905015	-1.81350803998988	0.0697534996937429	0.423667070585994
ENSMUSG00000097006.9|9530082P21Rik	458.522354240188	0.489497483992438	0.269604736407002	1.81561158945472	0.069429974552366	0.423667070585994
ENSMUSG00000121048.1|Gm53066	21.0593947791764	-1.64706990223719	0.907453170964287	-1.81504672079878	0.0695167298898307	0.423667070585994
ENSMUSG00000000031.19|H19	7.10536920460423	2.83150731305483	1.56300708514205	1.81157676121315	0.0700516183750477	0.424122043223078
ENSMUSG00000084796.3|Mir142hg	134.084224371445	-0.70647242604202	0.390556991864865	-1.80888433892502	0.0704689739512423	0.425683620927188
ENSMUSG00000087434.2|Rab11fip4os1	12.331377585671	-2.1517868873226	1.1909809444085	-1.80673494183509	0.0708036168182544	0.426739631839141
ENSMUSG00000097472.2|Gm26586	288.263731324068	0.7229712863389	0.401254012135032	1.80177958219544	0.0715800913524549	0.430447846646519
ENSMUSG00000042874.3|D930007J09Rik	45.5392531286383	1.14169641436698	0.634485896547963	1.79940392777615	0.0719548087232817	0.430814029048155
ENSMUSG00000113831.2|Gm49602	30.3779382825164	-1.36511866903596	0.758674181425443	-1.79934773379409	0.0719636917436244	0.430814029048155
ENSMUSG00000119955.1|Gm9054	34.4715021558645	-1.30571609556412	0.727490997418453	-1.79482096712886	0.0726822290830906	0.434142173717789
ENSMUSG00000085105.3|Gm12758	281.369909004192	0.543581724431255	0.303208701804929	1.79276426169645	0.0730106262476182	0.435130294823975
ENSMUSG00000114608.4|Gm36161	1694.70218498527	0.355707785665433	0.198687978059486	1.79028338372308	0.0734083661214836	0.436526364241339
ENSMUSG00000084910.3|C630043F03Rik	20.8607009131918	-1.6288553190886	0.911626177230221	-1.78675794944538	0.073976618475695	0.438927936289123
ENSMUSG00000074578.16|Zfas1	516.553948564391	0.44658224112103	0.250713025383598	1.78124866244084	0.0748718371376063	0.443254556890042
ENSMUSG00000105957.2|Gm43254	14.938038450909	-1.9215065933524	1.08050086026681	-1.77834804581082	0.0753467099197077	0.445079016561105
ENSMUSG00000079462.2|Gm15737	7.46499370627783	3.35437070243234	1.88963590479477	1.7751412819374	0.0758745621299479	0.446724549899605
ENSMUSG00000087067.2|Gm11532	108.278584137417	-0.759363302486884	0.427900827006035	-1.77462452643536	0.0759599047394833	0.446724549899605
ENSMUSG00000075389.5|Reno1	13.0972227957038	1.99570397904277	1.12587217840625	1.77258486115878	0.0762975221077309	0.447723920939872
ENSMUSG00000097571.11|Jpx	28.6954159861578	-1.39460735087797	0.78735235516732	-1.77126205532414	0.0765171342112561	0.448027956894855
ENSMUSG00000111390.2|Gm48796	19.7773357397138	1.63653163007911	0.926678672329653	1.76601844732749	0.0773927540348712	0.452163355083383
ENSMUSG00000103955.2|Gm37270	33.9222984462216	-1.28024355440091	0.725358841937067	-1.76497959407516	0.0775671952987488	0.452193038095326
ENSMUSG00000075555.14|Gm10863	60.554390750128	-0.980878490334015	0.556770101736779	-1.76172981859888	0.0781149572812669	0.453406382480397
ENSMUSG00000085852.2|Gm13807	13.0667771041819	-2.04169949637888	1.15883739630379	-1.76185157891095	0.0780943774841377	0.453406382480397
ENSMUSG00000097762.2|4732463B04Rik	8.82058423529923	3.16042032131158	1.79841222338211	1.75733921301317	0.0788600077191256	0.456738005661747
ENSMUSG00000086109.4|Gm13391	26.3637225169451	-1.44120810783369	0.822598622133452	-1.75201862616283	0.0797706051763781	0.461011939006341
ENSMUSG00000112308.2|Gm48512	469.401280536767	-0.457790541230568	0.262279037811549	-1.74543320369925	0.0809094901517801	0.466511185307362
ENSMUSG00000119991.1|Gm56635	6.81566933132704	2.76295750277451	1.58380880499085	1.74450192098185	0.0810716067350621	0.466511185307362
ENSMUSG00000020812.20|Snhg16	72.1026037045105	0.880126941833356	0.504966342114662	1.74294179320472	0.0813437827313299	0.466666239504959
ENSMUSG00000086382.3|Chrna1os	5.83273269733134	3.6057096216528	2.06945804442865	1.74234487689181	0.0814481152094798	0.466666239504959
ENSMUSG00000070997.5|1700055D18Rik	43.0959687408852	-1.12166892763217	0.64427404912494	-1.74098107653976	0.0816868956094401	0.467032144062538
ENSMUSG00000087689.2|Gm15845	5.53340959850161	6.10385539752229	3.50922613365121	1.73937362969866	0.0819690636104541	0.46764401675195
ENSMUSG00000087263.2|Gm15726	71.6112425683242	-0.904717868712583	0.522096175779135	-1.73285672388321	0.0831211377909935	0.473205624524419
ENSMUSG00000085438.3|Oip5os1	2635.27511242239	-0.335486080225963	0.193981689995839	-1.72947292207403	0.0837244886781425	0.474616528175458
ENSMUSG00000107812.2|Gm43935	11.9017819115254	-2.08876521263263	1.20716736792171	-1.7303029125354	0.0835761694630628	0.474616528175458
ENSMUSG00000111147.2|Gm33699	35.0006871590823	-1.22576885558981	0.709933081154056	-1.72659774298335	0.0842399315723957	0.476526731564188
ENSMUSG00000112510.2|Gm47566	143.266631189984	-0.66007618776158	0.382822658952164	-1.72423489656619	0.0846654467635294	0.477921232259246
ENSMUSG00000121353.1|ENSMUSG00000121353	16.2751848778765	1.85667612955587	1.07754150007628	1.72306693470686	0.0848764214228111	0.478101361179126
ENSMUSG00000117757.2|Gm50169	928.925483409833	-0.374959285130309	0.218111194659427	-1.71911985405332	0.0855925503341908	0.481120230299557
ENSMUSG00000086327.3|Slfn5os	1261.72086498846	-0.355860344673975	0.207175375562685	-1.71767684121466	0.085855575793815	0.481584847414886
ENSMUSG00000079669.4|Gm17396	8.37302830406912	2.42733812416556	1.41412835305151	1.71649066997892	0.0860722741666649	0.481788201310263
ENSMUSG00000121264.1|Gm57471	583.472720420261	0.780034439868103	0.455189879132381	1.71364627296832	0.0865937097515767	0.483692897566338
ENSMUSG00000102101.2|Zbtb11os1	107.629744554627	-0.731069836526966	0.427306634448526	-1.71087874044004	0.0871034999350545	0.484055751671639
ENSMUSG00000106019.3|Gm43672	28.0609772905555	-1.34435932906187	0.786017602763032	-1.71034252202003	0.0872025530165012	0.484055751671639
ENSMUSG00000107659.2|Gm44170	881.64724887437	0.468932508281844	0.274001036735744	1.7114260364427	0.0870024942081196	0.484055751671639
ENSMUSG00000102196.2|Gm38171	35.476051504992	-1.19974398967493	0.702826250944877	-1.70702785796917	0.0878168745997413	0.486454471330517
ENSMUSG00000120996.1|Gm56817	127.602403383903	-0.686095133303453	0.403668323294106	-1.69965066296167	0.0891966546835023	0.493074674958491
ENSMUSG00000060380.4|C030014I23Rik	5.25673911857653	6.02986615293246	3.55705965054486	1.69518274792182	0.0900407586084837	0.496712449348453
ENSMUSG00000072673.3|Gm10392	55.9601973576912	-0.963750980169787	0.569860923039132	-1.69120383799962	0.0907978782493988	0.499856360671948
ENSMUSG00000087377.3|AV099323	689.221161021528	-0.460032741682984	0.272661649133406	-1.68719269154681	0.0915663062565431	0.503049460298292
ENSMUSG00000110138.2|4831440D22Rik	6.01433943803762	-5.85197649366412	3.47306312282054	-1.68496116733739	0.0919960639114993	0.50437267072629
ENSMUSG00000097595.3|1500002F19Rik	34.3395827234412	1.74889275690686	1.04073477496372	1.68044039555402	0.0928716620623745	0.508129790382254
ENSMUSG00000112736.2|Gm48718	24.497438578026	-1.4571265772779	0.868411956472876	-1.67792090656621	0.0933625405788287	0.509770927086856
ENSMUSG00000112067.2|Gm48015	6.55202824475407	2.69699274940606	1.60844822715764	1.67676690108455	0.0935880724894229	0.509959497034203
ENSMUSG00000119994.1|A430046D13Rik	61.2941897961358	-0.914767682102755	0.547147014545687	-1.6718864542509	0.0945467143787913	0.514133864340882
ENSMUSG00000085213.3|Gm13091	40.7839851567324	-1.09345537555345	0.657997762216314	-1.66179193660233	0.0965544995617906	0.517130661886566
ENSMUSG00000086514.2|Gm11747	8.10938721749614	2.37204570444929	1.4261784999774	1.66321796639542	0.0962688125253544	0.517130661886566
ENSMUSG00000096991.2|Gm26789	7.8323739948096	-3.06505992591037	1.84270318933008	-1.66334976986971	0.096242441549191	0.517130661886566
ENSMUSG00000101952.2|Gm10550	190.295612674259	0.564323004324909	0.339746196158848	1.6610134585909	0.0967107437318183	0.517130661886566
ENSMUSG00000108158.2|Gm44002	37.2024396430427	-1.14138736249205	0.68630462064079	-1.66309147303475	0.0962941265014907	0.517130661886566
ENSMUSG00000109036.2|2210406H18Rik	237.335602023392	0.538238731450739	0.323786343051443	1.66232684917543	0.0964472572066642	0.517130661886566
ENSMUSG00000112336.2|Gm47766	224.179630468145	0.878539338081048	0.526810802451523	1.66765627051068	0.0953839809364989	0.517130661886566
ENSMUSG00000112627.3|4933412E12Rik	124.080638566729	0.668844239055372	0.40124932482328	1.66690433522835	0.0955334287330106	0.517130661886566
ENSMUSG00000120423.1|D430040L24Rik	34.3321376912317	-1.18593414128927	0.714260894598912	-1.66036549145704	0.0968409479188326	0.517130661886566
ENSMUSG00000115718.2|Gm49179	26.1302318703988	1.3289179882737	0.802582515553477	1.65580231629797	0.0977618585673954	0.52100631212564
ENSMUSG00000099759.2|1700030C10Rik	8.91163678666739	2.26471473180932	1.3690585403832	1.65421321660608	0.0980841984033424	0.52168288792216
ENSMUSG00000120650.1|Gm36874	11.4480302807476	-2.0193645089535	1.22192419485915	-1.65261029894433	0.0984102006910296	0.522376214403676
ENSMUSG00000097290.10|1300002E11Rik	76.030103915093	0.856361316481231	0.518890209695315	1.65037092718337	0.0988670935994779	0.523760198235329
ENSMUSG00000085051.2|Gm11542	25.2395185882447	-1.360660669416	0.825751376855766	-1.64778492358926	0.0993968138688819	0.524826071370977
ENSMUSG00000120973.1|Gm56899	37.9186606127294	-1.12793015258488	0.684643703040942	-1.64747027917589	0.0994614202673087	0.524826071370977
ENSMUSG00000101628.2|Gm28177	9754.21523743444	-0.292028575286824	0.178137908781201	-1.63933986474215	0.101142498032579	0.532643924550269
ENSMUSG00000022639.16|Dubr	968.786731798845	0.360785008925308	0.220561639843876	1.63575592374399	0.101890680063893	0.534095925063884
ENSMUSG00000055061.6|4931431C16Rik	69.7479241319481	-0.846221807160645	0.517956746563334	-1.63376925346636	0.102307310610958	0.534095925063884
ENSMUSG00000073985.4|Gm10602	555.855044535403	-0.49704464134188	0.304838186995484	-1.63051960858579	0.102991724379469	0.534095925063884
ENSMUSG00000085178.2|Kdm6bos	6.59779691651817	3.19920406917928	1.96336862227129	1.62944646913952	0.103218538326953	0.534095925063884
ENSMUSG00000086499.2|Gm16217	7.86341018932181	-3.01988584968024	1.85119077671999	-1.63132070862571	0.102822665975148	0.534095925063884
ENSMUSG00000100201.2|Gm29093	6.59779691651817	3.19920406917928	1.96336862227129	1.62944646913952	0.103218538326953	0.534095925063884
ENSMUSG00000109954.2|Gm45371	61.0745560778632	0.8874708690681	0.543296597505779	1.6334924112214	0.102365475485112	0.534095925063884
ENSMUSG00000115480.2|Gm49249	15.6178085173817	1.67563639197613	1.02811121916592	1.62982016025031	0.103139511621742	0.534095925063884
ENSMUSG00000117444.3|Gm50020	11.0767478795582	-2.74122355445084	1.68170090650404	-1.63003037213636	0.103095077998327	0.534095925063884
ENSMUSG00000087135.8|Gm16096	281.557253792025	0.51973151836792	0.321517169510418	1.61649693283668	0.105986916008412	0.546303215719036
ENSMUSG00000101104.7|Gm29247	137.28887250628	0.623154178885189	0.385380876122587	1.61698262029735	0.105882032505026	0.546303215719036
ENSMUSG00000111063.3|Zfp660	16.1092768343795	1.62764837887347	1.00943364450612	1.61243721935762	0.10686683113795	0.549777339380207
ENSMUSG00000058934.9|Igf1os	9.36197109694768	-2.1732501274707	1.35180919405313	-1.60766041319385	0.107909573075749	0.549823959215342
ENSMUSG00000087259.9|2610035D17Rik	6.24929897812477	2.61841214867682	1.62845326211031	1.6079136009612	0.10785410262287	0.549823959215342
ENSMUSG00000100813.2|Gm28874	13.8349159011048	-1.7861569116243	1.10856826732022	-1.61122861286841	0.107129903565187	0.549823959215342
ENSMUSG00000106157.3|4930555A03Rik	59.6785175504376	-0.887146922731255	0.552140991892046	-1.60673982870069	0.108111452654702	0.549823959215342
ENSMUSG00000117725.2|Gm50240	77.3350555453538	-0.791607718078025	0.492466634129459	-1.60743421628424	0.107959149250351	0.549823959215342
ENSMUSG00000120309.1|Gm56745	21.9396209622881	-1.42545528389628	0.886242980930736	-1.60842490667657	0.107742150403187	0.549823959215342
ENSMUSG00000091423.3|Gm17509	172.220559428216	0.87748337705534	0.547366343773241	1.60310071497355	0.108912420198635	0.551795373681887
ENSMUSG00000117872.2|A530088E08Rik	102.459116918178	-0.699866230783303	0.436431882124621	-1.6036093132707	0.108800196575196	0.551795373681887
ENSMUSG00000086541.9|Has2os	63.7809264405764	3.7904947304343	2.36617666483117	1.60194916414018	0.109166851409123	0.552036919057497
ENSMUSG00000099930.2|Gm2396	54.8750816090472	-0.919472098935682	0.574929973026212	-1.5992766807685	0.109759138619139	0.553982797945369
ENSMUSG00000105604.2|Gm42838	8.58782614114189	2.20767416727115	1.38441754164154	1.59465919844779	0.110788466790768	0.557948334130286
ENSMUSG00000120999.1|Gm17586	173.469002812074	-0.56545575352585	0.35476667387934	-1.59388069725559	0.110962758585461	0.557948334130286
ENSMUSG00000104943.2|Gm42868	5.16569677271561	-3.02180916014975	1.89885553999896	-1.59138443999348	0.111523083931948	0.558661602435836
ENSMUSG00000106492.3|Gm29707	14.5622634340717	-1.71612768602461	1.0778175685411	-1.59222463625965	0.111334239538015	0.558661602435836
ENSMUSG00000086860.2|Gm1720	75.6655626423474	-0.78886393043253	0.496791816347932	-1.58791651648312	0.112305218159947	0.559203989802622
ENSMUSG00000087231.9|E230016M11Rik	76.3170380319992	0.8035773396145	0.50583258547955	1.58862311895679	0.112145505486835	0.559203989802622
ENSMUSG00000090427.2|Gm17225	7.85877552427527	2.31714989765557	1.4620363049066	1.58487849438431	0.112993943575302	0.559203989802622
ENSMUSG00000097712.2|Gm10532	56.563409795326	0.902844158227734	0.569254476985043	1.58601151985574	0.112736696363753	0.559203989802622
ENSMUSG00000109251.2|E230032D23Rik	61.528307708641	0.857392187264325	0.541138355035381	1.58442324275511	0.113097436139856	0.559203989802622
ENSMUSG00000110588.2|Gm45774	187.384211180503	0.793764638341645	0.499803903690664	1.58815213822923	0.112251940884579	0.559203989802622
ENSMUSG00000121036.1|Gm56976	729.049083257752	0.685265805687444	0.432420976135668	1.58471915911972	0.113030156842647	0.559203989802622
ENSMUSG00000109128.2|Gm45022	79.1127695376693	0.765661058003895	0.484568743870759	1.58008758857981	0.114086809237754	0.563053199010729
ENSMUSG00000070392.6|Gm20634	416.912180760847	0.476847627727464	0.302189028447651	1.5779779635847	0.114570672404565	0.563358554917475
ENSMUSG00000113811.2|Gm47882	1151.68527852981	0.337245868189197	0.213641332962168	1.57856096249371	0.114436794699497	0.563358554917475
ENSMUSG00000097788.3|Gm16596	10.2003772650285	2.05447636892224	1.3039943343124	1.57552553324979	0.115135189556266	0.565093669329467
ENSMUSG00000073529.10|F830208F22Rik	41.5576699834579	1.16063033377819	0.737919288073268	1.57284184400253	0.115755443921132	0.567095477558572
ENSMUSG00000078247.7|Airn	68.6850615098645	-0.812535898348465	0.51856169919154	-1.56690303124053	0.117137359042204	0.572814557953633
ENSMUSG00000026729.10|4930562F07Rik	6.29506764988888	3.12443303784986	1.99547305176053	1.56576057746974	0.117404678582905	0.573072197104854
ENSMUSG00000087644.2|Gm14703	46.8700124210117	-0.969421344529624	0.619571817354742	-1.56466339716445	0.117661855244097	0.573279477192956
ENSMUSG00000111312.2|Gm47205	32.8672865935287	1.13870210527503	0.728873426572009	1.56227688342337	0.118222775329217	0.574963224278705
ENSMUSG00000097620.8|4921514A10Rik	240.450853722283	0.503779369517025	0.322919221663783	1.56007860703179	0.11874130634002	0.576435068959732
ENSMUSG00000108184.2|Gm44198	12.6668461307122	-1.79648826988033	1.15334442925198	-1.55763380332575	0.119320080751482	0.577146042765319
ENSMUSG00000121399.1|ENSMUSG00000121399	513.460268022221	-0.400731657165476	0.257251252159417	-1.55774424342605	0.119293887955862	0.577146042765319
ENSMUSG00000085058.3|8030453O22Rik	22.2082394566691	-1.35888201916298	0.875500610998519	-1.55212001235859	0.120633510370963	0.581392549982799
ENSMUSG00000120476.1|Gm33694	7.43381451517627	-2.92801584676686	1.88598715006459	-1.55251102674087	0.120539996361132	0.581392549982799
ENSMUSG00000117869.2|Snhg4	102.868956163189	-0.674060641104894	0.435061786885838	-1.5493446251159	0.121298897685766	0.583546048326119
ENSMUSG00000102299.2|Gm37539	43.063619696501	0.98667095783015	0.637220661168344	1.54839762417792	0.121526592888142	0.58358993347363
ENSMUSG00000084862.2|Gm16278	92.2082296583182	-0.726182719925637	0.469643178755374	-1.54624351587546	0.122045767663139	0.585030879103379
ENSMUSG00000102055.2|Gm28913	46.7487638327321	-0.961874698411842	0.62257923350745	-1.54498358866371	0.122350233029884	0.585439287078477
ENSMUSG00000120025.1|Gm56824	25.2822136294635	1.26004234172003	0.816180280627802	1.54382845509428	0.122629895945452	0.585727767753768
ENSMUSG00000072847.5|A530017D24Rik	187.881698258477	-0.526879674036839	0.342178824790014	-1.53977872347937	0.123614299888892	0.588195950254513
ENSMUSG00000086233.3|Gm11816	7.54301686429388	2.24650703043082	1.4619437210317	1.53665766890496	0.124377162400521	0.588195950254513
ENSMUSG00000105810.2|Gm43435	72.5443193016335	0.86679807345234	0.564406060072138	1.53577031639517	0.124594722318544	0.588195950254513
ENSMUSG00000107994.2|D830050J10Rik	170.581756731574	-0.546239345631496	0.35539966913393	-1.53697201509113	0.124300162540343	0.588195950254513
ENSMUSG00000109953.2|5430430B14Rik	5.97262849819969	2.54198142423604	1.65228796887678	1.53846149830896	0.123935815483341	0.588195950254513
ENSMUSG00000118257.2|9630014M24Rik	4.96363307749978	3.35140797928654	2.18277697836767	1.53538726700004	0.124688729529608	0.588195950254513
ENSMUSG00000118364.2|Gm54420	4.97666247085188	3.35531708750616	2.17804101915987	1.54052061370286	0.123433502055683	0.588195950254513
ENSMUSG00000052154.5|Gm9870	63.4614416982204	0.817599767737098	0.533042404137637	1.53383626028744	0.125069940001287	0.588953685720348
ENSMUSG00000109684.3|Gm45745	7.04501010498682	-2.38404751396771	1.55929775332137	-1.5289238433709	0.126283324586545	0.593620557475485
ENSMUSG00000051832.8|E230016K23Rik	11.6878116093742	1.78704838423203	1.17472955196645	1.52124238403689	0.128199022882863	0.594255887321605
ENSMUSG00000084834.2|4930565N06Rik	14.1165637888379	-1.65743067807786	1.08932231262473	-1.52152458355899	0.128128246940539	0.594255887321605
ENSMUSG00000084911.2|Gm16185	51.8096917052233	-0.895757535811829	0.587722340221442	-1.52411687375083	0.127479518281265	0.594255887321605
ENSMUSG00000085169.3|Gm10785	15.7810792840363	-1.57570667598837	1.03174425795431	-1.52722601927788	0.126704818389411	0.594255887321605
ENSMUSG00000085585.2|Gm12223	12.7467944241962	7.30681269638939	4.7895658954852	1.52556888365959	0.127117266361419	0.594255887321605
ENSMUSG00000111329.2|A830035O19Rik	98.3776035360577	0.954173884204851	0.625895807050852	1.5244931719559	0.127385561238923	0.594255887321605
ENSMUSG00000113679.2|Gm10432	123.552671855251	0.614470121974737	0.403545532229613	1.52267854033658	0.127839149403402	0.594255887321605
ENSMUSG00000121493.1|Cyp4f41-ps	30.1358633669996	-1.15254436311	0.757130070814306	-1.52225411133178	0.127945421371828	0.594255887321605
ENSMUSG00000107384.2|Gm42557	14.1326677599261	-1.65942263791766	1.09204564753694	-1.51955428022667	0.128623036016845	0.59518805227899
ENSMUSG00000108624.2|Gm45091	15.6033601389269	-2.39100183704905	1.57516194007898	-1.51794033122027	0.129029441485957	0.596035655307101
ENSMUSG00000090103.2|Gm16094	14.1115863810299	-1.66252406059331	1.09778400125568	-1.51443640888523	0.129915190837986	0.597028501785583
ENSMUSG00000102737.2|1700016A09Rik	6.07065679277081	-2.62892157431265	1.73457330858523	-1.51560130742291	0.12962019627654	0.597028501785583
ENSMUSG00000110148.3|5830408C22Rik	97.2446234400381	-0.680378758782061	0.449033087371561	-1.51520851785042	0.129719606669046	0.597028501785583
ENSMUSG00000087440.3|4930577N17Rik	31.7241053321574	-1.14659255540713	0.757908644620737	-1.51283741588789	0.130320962165033	0.597864207870513
ENSMUSG00000054057.3|A930004D18Rik	12.955470708839	1.69137801298865	1.11879096319643	1.51179091414568	0.130587061544471	0.597991294595981
ENSMUSG00000105868.2|Gm43766	523.709770067054	0.376961484684186	0.24948342951698	1.51096802466606	0.130796597769308	0.597991294595981
ENSMUSG00000090307.8|1700071M16Rik	460.940696985681	0.674822429738538	0.44783154863286	1.50686665957018	0.13184483889175	0.601753367249526
ENSMUSG00000120374.1|Gm57280	45.3489986406533	-0.98191370980441	0.653662776941758	-1.5021716769592	0.133052777470691	0.606230231820383
ENSMUSG00000106870.2|Gm43681	21.4060373787642	1.3184179309407	0.878490675992456	1.5007762369831	0.133413446877081	0.606324673263876
ENSMUSG00000121395.1|ENSMUSG00000121395	420.021054001182	0.400467455459893	0.266918714683781	1.5003348713646	0.133527680853618	0.606324673263876
ENSMUSG00000097439.8|Gm16754	186.565943403362	0.539853470608115	0.360354107717793	1.49811937493132	0.134102238078155	0.60789978891116
ENSMUSG00000104435.2|Gm37422	282.687535146252	0.540902732067198	0.361297343979564	1.49711239531778	0.134364014994818	0.608054101756212
ENSMUSG00000072109.13|A530040E14Rik	209.038043619902	-0.498577586179977	0.33326015790379	-1.49606118329906	0.134637712028043	0.608261744695219
ENSMUSG00000106858.2|Gm43844	10.5807869469124	-1.87612981407533	1.25548075258604	-1.49435171364505	0.135083715213186	0.609245810167577
ENSMUSG00000087143.11|A830082K12Rik	8.81067596375876	2.01229602523496	1.35067169611009	1.48984837028149	0.136264109479438	0.612443681558869
ENSMUSG00000090322.2|Gm17090	11.2982950578103	7.13276852674611	4.79018482310574	1.48903827099547	0.136477291166595	0.612443681558869
ENSMUSG00000108738.2|Gm44777	185.71823156662	0.569912520634748	0.382742183693708	1.48902458342774	0.136480895328662	0.612443681558869
ENSMUSG00000086522.2|Gm4473	4.67085862648649	3.29398421127311	2.21936270042993	1.48420274461448	0.137755141898564	0.617124545082494
ENSMUSG00000085327.3|Gm16104	9.63864157687276	-1.95415410933459	1.31988475061971	-1.48054904673843	0.138726781753134	0.619398841606802
ENSMUSG00000100039.2|Gm28959	40.6699003823393	0.965305636322082	0.651677895663862	1.48126189754945	0.138536797665147	0.619398841606802
ENSMUSG00000102336.3|Gm37233	194.199952280678	-0.500908735143478	0.338879354317454	-1.47813293657966	0.139372199776527	0.621241691825252
ENSMUSG00000102559.2|Gm37570	23.9154490458955	-1.24845276422381	0.845599967144644	-1.47641061108303	0.139833695845593	0.621310306078155
ENSMUSG00000106588.2|Gm17590	4.65782923313439	3.28992353427078	2.22974313705521	1.47547198580718	0.140085694479045	0.621310306078155
ENSMUSG00000107742.2|9530085L11Rik	8.70147361464116	-2.04325667911055	1.38455727490456	-1.47574731370459	0.140011739281341	0.621310306078155
ENSMUSG00000120175.1|Gm56912	26.8148843621469	-1.17835960339042	0.799237739255257	-1.47435430725335	0.140386220218902	0.621610626839914
ENSMUSG00000086502.3|B130055M24Rik	120.384664588694	0.597472365161832	0.405711491070834	1.47265329750672	0.140844545605551	0.621645607070184
ENSMUSG00000105617.5|Gm43809	372.999944929342	0.616629505818807	0.418736127431721	1.47259685855349	0.140859772388562	0.621645607070184
ENSMUSG00000063018.8|2010204K13Rik	12.6918296222661	1.65211141857745	1.12591717216725	1.46734720760794	0.142281627846384	0.626418987299544
ENSMUSG00000116220.2|A430088P11Rik	40.3216036600993	-0.97549569594474	0.665017149463269	-1.46687299227104	0.142410608723155	0.626418987299544
ENSMUSG00000112110.3|Gm15608	8.02950777348373	2.08155662927949	1.42015557323179	1.46572436746672	0.142723392919669	0.626762268249206
ENSMUSG00000111888.2|Gm46212	110.99978932385	-0.666963337894449	0.45733102561159	-1.45838200459398	0.144735278036043	0.634553682029941
ENSMUSG00000108621.3|Gm33989	250.486537446792	-0.449899388019863	0.308791262683617	-1.45696929411122	0.145124856408398	0.635218633787576
ENSMUSG00000085048.2|Gm15537	21.5155340321862	-1.29521234017055	0.891384058814804	-1.45303511697604	0.146214004043686	0.638938446475681
ENSMUSG00000056008.2|Gm11541	15.762681726058	1.48570991295943	1.02419825790752	1.45060773291569	0.146889120789351	0.640839791679032
ENSMUSG00000097061.3|9330151L19Rik	68.3792111214235	-0.752078543312177	0.519752775524496	-1.4469928372258	0.147898929697528	0.644192728046329
ENSMUSG00000084803.9|5830444B04Rik	201.157091070054	-0.492665909690177	0.34120539650246	-1.44389835196122	0.14876757029491	0.646920867569072
ENSMUSG00000105355.2|Gm40117	160.995521197948	-0.623966752906491	0.432837015358375	-1.44157438196423	0.149422479747832	0.647659124881027
ENSMUSG00000114662.2|Gm31683	5.72869729668661	2.97251503899601	2.06150257713163	1.4419167222832	0.149325868143556	0.647659124881027
ENSMUSG00000087526.3|Gm15738	4.45699645233751	-5.41878968728538	3.76359054752779	-1.43979256480088	0.149926095386397	0.648788775821197
ENSMUSG00000120732.1|Gm56936	321.375080618675	0.430361488807982	0.299215899321022	1.43829752959169	0.150349652539843	0.649568887186701
ENSMUSG00000087022.6|9130024F11Rik	8.56006427053789	1.95946353915004	1.36524257375285	1.43524936653841	0.15121605063699	0.650155966506864
ENSMUSG00000119990.1|Gm53610	14.4012862543071	-1.5448520395056	1.07562728916276	-1.43623358673623	0.150935884843757	0.650155966506864
ENSMUSG00000121247.1|Gm57404	88.231400883285	0.664140450720424	0.462675194481523	1.43543561150855	0.151163004212205	0.650155966506864
ENSMUSG00000044694.3|2010007H06Rik	20.5764632398827	-1.30452752217085	0.911041401567678	-1.43190805590842	0.152170136423853	0.6521577275308
ENSMUSG00000097134.3|1110002J07Rik	78.706845027996	0.699345250938415	0.488386330788941	1.43195091027361	0.152157870743631	0.6521577275308
ENSMUSG00000054589.3|Gm9949	27.8058729816867	-1.11745668277089	0.782941887159662	-1.42725367118213	0.153506789244421	0.654245893401663
ENSMUSG00000099329.3|Gm28052	939.67224073458	0.312292398274765	0.218876067893394	1.42680011241279	0.153637518787581	0.654245893401663
ENSMUSG00000108420.2|Gm45141	18.4013008788621	-1.38455536325175	0.969502929390066	-1.42810848866934	0.153260634587052	0.654245893401663
ENSMUSG00000120160.1|Gm56773	6.59931045975307	-2.27112221910747	1.59098521407145	-1.42749423377449	0.153437486066352	0.654245893401663
ENSMUSG00000096929.9|A330023F24Rik	30.710285705746	-1.06820148276706	0.749295948700477	-1.42560691088704	0.153981840286819	0.654668015232175
ENSMUSG00000097772.9|5430416N02Rik	50.7342364678908	0.841332756966693	0.591061258869778	1.42342734249828	0.154612310857615	0.654705749248295
ENSMUSG00000100548.2|Gm29585	464.641667853663	-0.473877137525408	0.333004822322845	-1.4230338594496	0.154726339990889	0.654705749248295
ENSMUSG00000107191.2|Gm43579	340.391534522992	0.463396597348651	0.325401099287759	1.42407815573745	0.15442384903794	0.654705749248295
ENSMUSG00000121319.1|ENSMUSG00000121319	28.4818349708436	1.12830582297978	0.793518875456343	1.42190168107962	0.155054795121635	0.655057441415767
ENSMUSG00000086341.3|Gm15932	11.5881907760775	-6.79753957076759	4.7888514008618	-1.41945092920284	0.155767593403068	0.656958733169465
ENSMUSG00000087574.3|C030037D09Rik	18.5208497476047	1.34025019561334	0.944726882484886	1.41866418799063	0.155996942632749	0.656958733169465
ENSMUSG00000097414.3|B130046B21Rik	162.708311685564	0.536214401284986	0.378380350625276	1.41713067393401	0.156444725898646	0.657806957715565
ENSMUSG00000085282.10|Gm15663	13.7038996207021	1.53928896625598	1.09128087106462	1.41053417783663	0.158382011866515	0.660192296889171
ENSMUSG00000086247.9|Gm15787	32.5234800697646	-1.11962390925861	0.791649188907194	-1.41429300370301	0.157275890317829	0.660192296889171
ENSMUSG00000087026.9|A230103J11Rik	36.0579251207849	1.07553172400958	0.764195498721758	1.40740389835923	0.159307655896505	0.660192296889171
ENSMUSG00000097296.2|Gm26532	21.118146300217	-1.25689487470135	0.893340645964125	-1.40696035759669	0.159439144159558	0.660192296889171
ENSMUSG00000097383.3|1500026H17Rik	6.51943101574066	-2.76660951608365	1.96094696739424	-1.41085381812237	0.158287721773114	0.660192296889171
ENSMUSG00000107402.3|4732416N19Rik	10.1431392872227	-1.79812118285176	1.2741601416597	-1.41122071242125	0.158179544709394	0.660192296889171
ENSMUSG00000108443.2|Gm44510	623.721644703016	0.409646233837721	0.290213645831734	1.41153332974299	0.158087415141598	0.660192296889171
ENSMUSG00000108477.3|Gm44878	207.507822093377	-0.464513131174124	0.329859141307778	-1.4082166385703	0.159066930869987	0.660192296889171
ENSMUSG00000109539.2|Gm44667	20.3957761750582	-1.27899656573932	0.909148629964165	-1.40680689997821	0.159484655990081	0.660192296889171
ENSMUSG00000120244.1|Gm9744	5.63300913308116	-2.50298920851342	1.77677695524794	-1.40872448909274	0.158916650730264	0.660192296889171
ENSMUSG00000107019.2|Gm43682	34.0466826733736	0.994200248558137	0.707759586359195	1.40471463434699	0.160106152285393	0.661739050467493
ENSMUSG00000074219.4|Gm10644	46.9900572346123	0.868006477454518	0.619487658806839	1.40116831241858	0.161163747595616	0.665080689459499
ENSMUSG00000044471.14|Lncpint	24.1122875730745	1.16824379356916	0.834875147342812	1.39930359322273	0.161721962588603	0.665327642698877
ENSMUSG00000085242.2|Gm11537	216.12600331455	-0.541256353323923	0.386776890380365	-1.39940199837596	0.161692467973816	0.665327642698877
ENSMUSG00000114136.2|4921511I17Rik	91.3558720038315	-0.645977260486147	0.462188647111002	-1.39764848081828	0.162218652220037	0.666344309888462
ENSMUSG00000078122.6|F630028O10Rik	51.0092984220484	-0.825500280072309	0.591142969362381	-1.39644776789397	0.162579699073033	0.666801530760365
ENSMUSG00000104512.2|Gm37165	12.9066274593388	1.55396828281341	1.11434615507118	1.39451127976849	0.163163265689151	0.668168588021523
ENSMUSG00000093378.3|Gm20663	179.798476910106	0.494472512503949	0.354838613749313	1.3935138210558	0.163464468536196	0.668376923417523
ENSMUSG00000100162.3|Gm20687	198.851456811946	0.493324086287924	0.354910541845164	1.38999558514986	0.164530217979911	0.671705935789546
ENSMUSG00000073787.5|Gm10575	76.0654116208758	0.786207318537901	0.566420381182468	1.38802794648138	0.165128535397537	0.671821413897405
ENSMUSG00000078956.5|Gm14221	324.201408699182	-0.397374336213691	0.287094018259744	-1.38412614314441	0.166319833178346	0.671821413897405
ENSMUSG00000086008.9|Gm8817	10.8655094123815	-1.71015788281744	1.23406144396908	-1.38579638086504	0.165809087818637	0.671821413897405
ENSMUSG00000097519.4|4930558J18Rik	8.26382595495151	-1.95013965249976	1.40887552924836	-1.38418164842438	0.16630284112483	0.671821413897405
ENSMUSG00000100396.2|Gm29367	12.770881531357	-1.62250811792411	1.16966077087355	-1.38716126788826	0.165392593054241	0.671821413897405
ENSMUSG00000109498.2|Gm45222	28.4180594979193	1.06836773855078	0.771053266799429	1.38559524296613	0.165870531619158	0.671821413897405
ENSMUSG00000120903.1|Gm57143	19.4536308050186	-1.28388873287864	0.927544976498195	-1.38417949038521	0.166303501749605	0.671821413897405
ENSMUSG00000021268.19|Meg3	6.19547832081657	2.21626322155264	1.60360643145168	1.38204934707473	0.166956549734723	0.672761990842556
ENSMUSG00000107075.2|Gm43068	10.8704868201896	-1.7035051130145	1.23434824398775	-1.38008468948039	0.167560570752921	0.672761990842556
ENSMUSG00000117829.2|Gm50336	5.45202681676153	2.89188646996155	2.09498860575784	1.38038291092062	0.167468779016381	0.672761990842556
ENSMUSG00000118087.3|4833438C02Rik	408.88991547073	-0.372947155924583	0.270200066656048	-1.38026300489159	0.167505681219651	0.672761990842556
ENSMUSG00000084998.2|Gm16279	199.555820135944	0.488581934640538	0.354279549128356	1.37908591066747	0.16786826735228	0.672985396142025
ENSMUSG00000120180.1|Gm56852	15.6331314976239	-1.42002591252876	1.03230567340381	-1.3755866591787	0.168949639313514	0.674283313852141
ENSMUSG00000120734.1|Gm57211	8.48686531823326	1.95199306143792	1.41873233308436	1.37587127319093	0.168861490409511	0.674283313852141
ENSMUSG00000120843.1|Gm57364	6.3845126226803	-2.21320114653066	1.60778975869836	-1.37654885196087	0.168651773743997	0.674283313852141
ENSMUSG00000090214.10|Gm15657	35.8003469426775	-0.955220911505356	0.696341405939075	-1.37177094936235	0.170134753539954	0.677999689480114
ENSMUSG00000111504.2|Gm48284	6.30463317866788	-2.71123629994668	1.9844020532979	-1.36627368200957	0.171853078269163	0.683826704886238
ENSMUSG00000120868.1|Gm56800	5.4473446604487	-2.42746845730583	1.77780903681056	-1.36542699865041	0.172118882983841	0.683865204712582
ENSMUSG00000120997.1|Gm57385	45.2265317606339	-0.850440396058625	0.62354216502276	-1.36388594671474	0.172603464480912	0.684771545563201
ENSMUSG00000120938.1|Gm56853	17.7891153098202	-1.31620996952363	0.96674757012434	-1.36148257331988	0.173361237025845	0.686757422639473
ENSMUSG00000053442.5|4930597O21Rik	10.5667288024854	1.77491957968731	1.30509365639116	1.35999402877746	0.173831813492713	0.687601395593399
ENSMUSG00000087050.2|Dhrs13os	58.218017018984	0.754289195126739	0.555727269248722	1.35730103031735	0.17468558010541	0.688937221390611
ENSMUSG00000112860.2|Gm47439	32.0377454288528	-1.30245243885522	0.959141378748512	-1.35793582438771	0.174484048662785	0.688937221390611
ENSMUSG00000074039.11|4930520O04Rik	24.5109527635381	-1.13678745775689	0.839093098128232	-1.35478108483162	0.175487314794892	0.691078363572805
ENSMUSG00000089902.2|Gm13625	49.7365673566432	0.822214235978378	0.608475801799223	1.35126858545096	0.176609411317251	0.692433374768075
ENSMUSG00000097793.3|Gm17259	26.0781133497996	-1.13179146852163	0.836662692798225	-1.35274523205564	0.176137034801619	0.692433374768075
ENSMUSG00000121342.1|ENSMUSG00000121342	75.6924261357866	0.720411836509014	0.532893914226038	1.3518860269878	0.176411778185913	0.692433374768075
ENSMUSG00000063611.6|Gm10134	476.891151076578	-0.347316321944397	0.257550202836297	-1.34853833590322	0.177485298695996	0.693338766888251
ENSMUSG00000090086.9|AI480526	67.8429049612414	-0.797950462266085	0.592221797986732	-1.34738448496616	0.177856434846856	0.693338766888251
ENSMUSG00000097090.2|Gm26724	21.3787128090539	-1.1924637959534	0.885067312599394	-1.34731424263223	0.17787904693575	0.693338766888251
ENSMUSG00000111116.2|Gm48065	22.5580031780685	1.15172147430077	0.854772448974751	1.34740125946056	0.177851035195359	0.693338766888251
ENSMUSG00000106427.2|Gm42820	214.957979505954	0.438374468201504	0.326809526966851	1.34137603719848	0.179798393655528	0.699798412624285
ENSMUSG00000112843.2|Gm46224	21.3756382313178	-1.18875963246468	0.889920618495595	-1.33580412427601	0.181613304595491	0.705833367205185
ENSMUSG00000121484.1|Serpina3h	464.265151952725	-0.34473194633562	0.258413877532245	-1.33403031457784	0.182193921776458	0.707060713870847
ENSMUSG00000105263.2|Gm42427	164.896251890945	-0.481397658580688	0.361225402269733	-1.33267941721668	0.182637030634855	0.707751628149585
ENSMUSG00000105895.2|Gm42829	16.8599993331327	-1.32098666526969	0.993927319216349	-1.32905760786533	0.183828964746698	0.711338167932876
ENSMUSG00000085156.10|Snhg15	182.966377518642	0.459305112085069	0.347020870355021	1.32356625010817	0.185647140152962	0.711971818289394
ENSMUSG00000086657.4|Stamos	9.96727642810968	-2.31623624448818	1.75084069310804	-1.32292803885913	0.185859309868055	0.711971818289394
ENSMUSG00000087203.9|Gm13986	14.9146634851227	1.37311567404374	1.03751317647078	1.32346817870262	0.185679731785365	0.711971818289394
ENSMUSG00000087596.2|Gm11715	51.4549035091498	0.791394831687571	0.597373446269952	1.32479077640478	0.185240554880845	0.711971818289394
ENSMUSG00000104350.2|Gm38244	9.70549162753307	-1.71565268987927	1.2940880282622	-1.32576196704576	0.184918554499431	0.711971818289394
ENSMUSG00000112639.2|A730063M14Rik	22.8186753977357	-1.2237212841543	0.921763610188861	-1.32758688955357	0.184314618013229	0.711971818289394
ENSMUSG00000120873.1|3300002P09Rik	66.964479261734	0.691627106998383	0.521710100903246	1.32569238318552	0.184941611398269	0.711971818289394
ENSMUSG00000109735.2|Gm45667	14.9016340917706	1.37155541889694	1.03807250731596	1.32125204090341	0.186417339329578	0.713086383968444
ENSMUSG00000085241.8|Snhg3	148.007699490855	-0.497887796408212	0.377961184869087	-1.31729875008372	0.187738504029449	0.715066769983778
ENSMUSG00000106339.2|Gm43489	14.4761882905115	-1.40678224569475	1.06708302334193	-1.31834376044043	0.187388598106933	0.715066769983778
ENSMUSG00000109727.2|Gm45464	90.5846120850969	-0.605778696365889	0.459694078584058	-1.31778659893075	0.187575095247962	0.715066769983778
ENSMUSG00000090293.2|Gm17034	22.5975286590186	-1.13405456282932	0.861575340229283	-1.31625698865468	0.188087801860774	0.715376682290976
ENSMUSG00000091199.11|Gm2619	51.9494464038838	0.785644942580984	0.597550082425521	1.3147767286584	0.188584950689696	0.71574960962427
ENSMUSG00000116665.3|E130310I04Rik	13.8504759132782	1.45159928488795	1.10440757362506	1.31436918720439	0.188721994447748	0.71574960962427
ENSMUSG00000087341.5|0610040F04Rik	17.9514048166663	1.28237239812104	0.977792763806647	1.31149712453243	0.189689864574672	0.718399912644503
ENSMUSG00000097990.2|Gm19557	16.1598823345342	-1.36437381112572	1.04286392782168	-1.30829514256535	0.190773222053531	0.720458985690139
ENSMUSG00000105954.2|Gm42793	1357.49689005636	1.94431890485086	1.48529273881985	1.3090476065989	0.190518225130031	0.720458985690139
ENSMUSG00000085085.4|1700086P04Rik	10.8346729640415	-1.89370163444476	1.44923870803235	-1.30668717579029	0.191318975846478	0.721499527556634
ENSMUSG00000085457.5|1110046J04Rik	100.411838987451	0.583301876246776	0.447233609349808	1.30424427872222	0.19215030713418	0.723612581168208
ENSMUSG00000092203.9|1110038B12Rik	625.722322943718	0.313363617361274	0.240614219986487	1.30234870316007	0.192797209692915	0.725026126591665
ENSMUSG00000121272.1|Gm41914	7.50066456583658	-2.46072903133346	1.89521114473616	-1.29839307782038	0.194152296577636	0.729095122169182
ENSMUSG00000108064.2|Gm44423	17.3595196356746	-1.26644765750603	0.977284231368332	-1.2958846739324	0.195015220147022	0.731307075551332
ENSMUSG00000116908.2|Gm49599	39.1979310676345	-0.874456360274512	0.675699317653343	-1.29415013072891	0.19561356847372	0.732522058660352
ENSMUSG00000103520.2|1110025M09Rik	25.2871435460052	-1.0546402892423	0.818002773764459	-1.28928693528609	0.197298351254953	0.736764472518498
ENSMUSG00000120766.1|Gm57027	12.3483090916807	1.46369405191411	1.1352489105169	1.28931553102981	0.19728841373291	0.736764472518498
ENSMUSG00000052188.7|Gm14964	82.1204822684122	-0.624962429932052	0.486844070063528	-1.28370143206325	0.199246443168393	0.740115162429988
ENSMUSG00000054598.15|9130230L23Rik	16.4312311939086	1.27082592560756	0.990708564268816	1.2827444633483	0.199581616835053	0.740115162429988
ENSMUSG00000087480.2|Gm15910	14.2533384678946	-1.37591068157493	1.07225638650099	-1.28319187360109	0.199424862324077	0.740115162429988
ENSMUSG00000120965.1|Gm57005	7.34432299830931	2.4884880087857	1.93792108540105	1.28410182825928	0.199106328450484	0.740115162429988
ENSMUSG00000121186.1|Gm39792	30.0825275018515	-0.966686747692371	0.75288222888607	-1.28398135937228	0.19914847777931	0.740115162429988
ENSMUSG00000112375.2|Gm38560	43.6319408938319	-0.810230723588692	0.633304236629065	-1.2793704458719	0.20076663607925	0.743477001846874
ENSMUSG00000097534.5|Gm16675	48.9529039389244	-0.768006355864906	0.600771207391284	-1.27836744906568	0.20111989574563	0.743558401234191
ENSMUSG00000113647.2|Gm47210	41.3056029665662	-0.85945311570103	0.672642044722099	-1.27772731788735	0.201345589547685	0.743558401234191
ENSMUSG00000029360.4|Gm9754	295.769622607997	0.429654541815152	0.337480446942035	1.27312425270359	0.202973954084739	0.746358041480011
ENSMUSG00000106891.2|Gm43460	11.8614754397294	-1.49292840777713	1.17154751259824	-1.27432169137224	0.202549432143528	0.746358041480011
ENSMUSG00000114553.3|Gm7644	8.47213284098138	1.7266159055478	1.35605505478953	1.27326386893324	0.202924423293005	0.746358041480011
ENSMUSG00000120949.1|Gm56545	191.617234480431	0.432066785119377	0.339561449077722	1.27242590786706	0.20322183376628	0.746358041480011
ENSMUSG00000115355.2|4930445E18Rik	11.2184999664229	-2.18618446110061	1.7237553733005	-1.26826839525071	0.204702119471701	0.750761894216265
ENSMUSG00000086236.10|5830418P13Rik	14.2744198467908	-1.37330617802303	1.08422792152538	-1.26662129867579	0.205290733024596	0.751887869925474
ENSMUSG00000059027.16|9630013D21Rik	4.49216989705699	-2.81972968664845	2.23696512111467	-1.26051571391663	0.207483382843984	0.752169802578019
ENSMUSG00000070315.14|4930581F22Rik	53.2113344820155	0.747590160565802	0.592559080092187	1.26162974407463	0.207082048058341	0.752169802578019
ENSMUSG00000075514.6|Gm13375	186.541584858985	-0.435018869866612	0.345430641833841	-1.2593522901071	0.207903113971003	0.752169802578019
ENSMUSG00000097882.4|0610038B21Rik	61.8521527983533	-0.714127830577737	0.565926374704013	-1.26187409263482	0.206994095687424	0.752169802578019
ENSMUSG00000099843.3|Gm7160	40.7486095486688	-0.823340162963215	0.653333673425788	-1.26021387914385	0.20759221737852	0.752169802578019
ENSMUSG00000106178.2|Gm42987	9.73979194044626	1.61032377140226	1.27484203330616	1.26315553561256	0.206533288867997	0.752169802578019
ENSMUSG00000107317.2|Gm19719	286.583006848206	-0.398665245150872	0.315146431088025	-1.26501589681502	0.205865629358454	0.752169802578019
ENSMUSG00000108574.2|Gm44981	4.49216989705699	-2.81972968664845	2.23696512111467	-1.26051571391663	0.207483382843984	0.752169802578019
ENSMUSG00000119959.1|Lppos	45.7383489041391	0.777303641993912	0.616955759780339	1.25990175093051	0.207704807034322	0.752169802578019
ENSMUSG00000108037.3|Gm44597	865.085799031472	-0.278289238877668	0.221409348491813	-1.25689922658328	0.208790128641737	0.752320706441886
ENSMUSG00000120130.1|Gm56640	11.5460595225094	1.4695545336727	1.16824090217958	1.25792080291913	0.208420399443632	0.752320706441886
ENSMUSG00000120507.1|2310047K21Rik	43.4301724501112	-0.798039441130963	0.63492342148273	-1.2569066034252	0.208787457110511	0.752320706441886
ENSMUSG00000113683.2|Gm47123	199.75462023555	-0.447053765081568	0.357995011507296	-1.24877093454264	0.211748867648142	0.761571823071463
ENSMUSG00000114995.2|Gm49284	13.3242224912071	-1.38631109345034	1.11057582177012	-1.2482813566396	0.211928039154343	0.761571823071463
ENSMUSG00000085287.10|4833418N02Rik	40.9460860701044	0.80870430837126	0.649278130684768	1.24554373565355	0.212931949441358	0.76415094759197
ENSMUSG00000110010.2|Gm45629	8.98468253687544	1.63503688793719	1.31383664900341	1.24447501839549	0.213324788058112	0.764533133040483
ENSMUSG00000106364.2|Gm42994	5.97907290516707	-2.0965275771562	1.68952827020738	-1.2408952333771	0.214644453860848	0.767510285954064
ENSMUSG00000111264.2|E030022I16Rik	7.60332847264499	-1.79722385526058	1.44944845850675	-1.23993636663157	0.214998931442029	0.767510285954064
ENSMUSG00000114784.2|Gm47754	4.5182286837612	-2.77662226327566	2.23941884955017	-1.23988518888881	0.215017862881513	0.767510285954064
ENSMUSG00000103270.3|Gm37915	236.164067964026	-0.396161551094221	0.319755067739071	-1.23895315841405	0.215362845569195	0.767715350693927
ENSMUSG00000117764.2|Gm50143	59.3111847531721	0.682086893895629	0.551896379482792	1.23589666330996	0.216496977475244	0.77072923981187
ENSMUSG00000054514.5|Atad3aos	4.83988779179516	2.17938818955249	1.77043730377354	1.23098862914113	0.21832711713105	0.774147945205715
ENSMUSG00000085196.2|Gm14963	33.040760883219	-0.885444193180013	0.719188541458338	-1.23117116324538	0.218258854204176	0.774147945205715
ENSMUSG00000121126.1|Gm56554	4.83988779179516	2.17938818955249	1.77043730377354	1.23098862914113	0.21832711713105	0.774147945205715
ENSMUSG00000111632.2|Gm47327	107.593730429516	0.521030731704242	0.424181119349638	1.22832136541837	0.219326353639615	0.776659634241077
ENSMUSG00000055323.7|Gm9967	17.6492195089518	-1.18706962903351	0.969606565269477	-1.22427969400516	0.22084673442204	0.78006325198179
ENSMUSG00000103341.2|1700051O22Rik	19.6978344298404	1.39740247668122	1.14146994263676	1.22421311721381	0.22087184213417	0.78006325198179
ENSMUSG00000116927.2|Gm30881	10.4748487161957	-2.13418260030589	1.7455013536275	-1.22267599270011	0.2214520980021	0.781079394538449
ENSMUSG00000106451.2|Gm42934	37.0926933350103	-0.842613341299669	0.689917932102218	-1.22132401854258	0.221963362886267	0.781849840245822
ENSMUSG00000020992.6|4930512B01Rik	20.2815484040758	1.13770747542234	0.935118299067209	1.21664550523417	0.223739121209391	0.78499796797513
ENSMUSG00000086683.2|Gm12867	6.9147738682393	1.81700344637117	1.49261207409085	1.21733133337938	0.223478177338648	0.78499796797513
ENSMUSG00000110730.2|Gm19385	9.97411012191405	-1.54701732127014	1.27090813404574	-1.21725345823813	0.223507796309107	0.78499796797513
ENSMUSG00000092368.3|A930015D03Rik	131.401834359481	0.477350918664943	0.39309391997887	1.21434317450293	0.224616705280161	0.785824867099155
ENSMUSG00000093738.3|AI606473	43.6473588566067	0.76273282924665	0.628828870802314	1.21294181081968	0.225152068663241	0.785824867099155
ENSMUSG00000100954.7|Gm10138	66.5232950008465	0.728648854497666	0.59973754379219	1.21494620778676	0.224386608458529	0.785824867099155
ENSMUSG00000117356.2|Gm46633	5.73206712591788	-2.02169686270231	1.66580802650753	-1.21364336738185	0.224883938986943	0.785824867099155
ENSMUSG00000106947.2|1700025A08Rik	8.1954623610563	1.66378603465312	1.37281543805174	1.21195172237742	0.225530861465757	0.78611932129709
ENSMUSG00000111583.3|Gm47962	6.9097964604313	1.80816539433323	1.49359012850239	1.21061686190057	0.226042278779317	0.786874686233086
ENSMUSG00000092241.2|Gm20522	30.2502326645901	0.915724523640285	0.757234784896782	1.20930065800544	0.226547358164775	0.787606049869724
ENSMUSG00000110393.4|Gm36445	44.2193926259304	-0.759006531781089	0.629620430454439	-1.20549857512289	0.228010887760659	0.790635156260988
ENSMUSG00000115007.3|5830448L01Rik	53.2142786858415	-0.714820967007018	0.592792354949927	-1.2058538897105	0.227873832443341	0.790635156260988
ENSMUSG00000087436.2|Gm16156	63.774634348003	0.7363091966592	0.613679280437943	1.1998273693284	0.230206392326146	0.794122826241356
ENSMUSG00000105843.3|Gm19439	32.1116449065315	-0.875793692687604	0.728771615987407	-1.20173957584915	0.229464442707562	0.794122826241356
ENSMUSG00000116534.2|Gm49731	22.6172385440785	-1.06107414413211	0.883992334976962	-1.20032052558438	0.230014881185005	0.794122826241356
ENSMUSG00000121057.1|Gm54310	15.3603631303564	1.22655833768915	1.02115844497379	1.20114399849146	0.229695348257929	0.794122826241356
ENSMUSG00000084878.2|Lrrc8dos	52.6865955503701	0.692614738677498	0.578893380389084	1.19644611968439	0.231522512812759	0.797084060288074
ENSMUSG00000109799.2|Gm45515	364.106502768582	-0.331788953867652	0.277394903352617	-1.19608886052925	0.231661884188594	0.797084060288074
ENSMUSG00000068957.2|4930589L23Rik	26.8789778552646	-1.85597381838779	1.5545435940259	-1.19390271557535	0.232516025151829	0.79899329106227
ENSMUSG00000085826.3|Gm15638	6.13360567796426	1.87625516635798	1.57316618005251	1.19266177352945	0.233001862309664	0.799226463881427
ENSMUSG00000087107.9|AI662270	1402.27148019295	-0.258275995552534	0.216776793433359	-1.1914374756721	0.233481888324911	0.799226463881427
ENSMUSG00000105572.2|Gm43300	9.04499414522655	-1.5815930932349	1.32681115816277	-1.19202577058888	0.233251140625351	0.799226463881427
ENSMUSG00000040705.4|A930016O22Rik	7.70091946632234	1.77902943326716	1.49778994139974	1.187769649197	0.234924174978055	0.803133863241238
ENSMUSG00000120284.1|Gm56714	18.6751464356614	1.11009531839336	0.935927834722246	1.18609071897386	0.235586475333418	0.804368144680596
ENSMUSG00000090386.12|Mir99ahg	46.678105704756	-0.728488139824547	0.616127350201559	-1.18236617735965	0.237060437548099	0.808367009263631
ENSMUSG00000086697.3|4933427G23Rik	7.81778451414705	2.28193274118715	1.93223332739257	1.18098198019723	0.237609881873025	0.809207123215533
ENSMUSG00000087187.3|Gm13431	4.60898598363418	2.61430138178833	2.22017079526396	1.17752264256657	0.238986965528258	0.812860124790381
ENSMUSG00000120920.1|Gm56812	92.8951659558495	0.558311484333317	0.474496091903984	1.1766408488066	0.239338886324028	0.813021407741928
ENSMUSG00000110537.2|Gm4316	69.2599220966953	-0.607953927797413	0.518034888003532	-1.17357718925152	0.2405644223585	0.816146134303931
ENSMUSG00000087368.8|BC065397	5.71206198936282	2.44064952815553	2.08928420130494	1.1681749790819	0.242736190954273	0.822469073411051
ENSMUSG00000085394.3|2210414B05Rik	8.01321426173064	-2.18718636035	1.87627493493013	-1.16570675204988	0.243733029302266	0.824192019238523
ENSMUSG00000086358.4|Gm13270	17.190490470366	-1.13647530923474	0.976104989899516	-1.16429617817211	0.244304004844882	0.824192019238523
ENSMUSG00000086773.2|Gm16192	17.195467878174	-1.13282932468516	0.977951448245706	-1.15836969894291	0.24671319914274	0.824192019238523
ENSMUSG00000093553.2|Gm20633	124.511968404598	-0.506662243371208	0.437238392990683	-1.15877802931639	0.246546675293793	0.824192019238523
ENSMUSG00000097583.3|6430590A07Rik	5.50921730330101	-1.95014480212824	1.68616815216842	-1.15655416668874	0.24745455710435	0.824192019238523
ENSMUSG00000099931.2|Gm29358	10.5027637888963	-1.43759959753279	1.23763397151086	-1.16157089303053	0.245409810992191	0.824192019238523
ENSMUSG00000100017.3|2410022M11Rik	25.6306640765906	-0.939537819380224	0.810155103483889	-1.15970116751713	0.246170494677877	0.824192019238523
ENSMUSG00000105851.2|9130604C24Rik	5.50921730330101	-1.95014480212824	1.68616815216842	-1.15655416668874	0.24745455710435	0.824192019238523
ENSMUSG00000108120.2|9930120I10Rik	5.50921730330101	-1.95014480212824	1.68616815216842	-1.15655416668874	0.24745455710435	0.824192019238523
ENSMUSG00000111685.2|Gm10686	95.1178331062277	-0.53367290459747	0.461140823845313	-1.15728835314847	0.24715457036161	0.824192019238523
ENSMUSG00000117007.2|Gm41556	6.88847899679468	-2.31301091764443	2.00038847348589	-1.15628086659276	0.247566291921084	0.824192019238523
ENSMUSG00000120384.1|Gm53681	16.4681203452071	-1.15772639929367	0.995880170558033	-1.16251576597307	0.245026024350841	0.824192019238523
ENSMUSG00000120737.1|Gm57225	122.96790299688	0.466953145312543	0.401942432350557	1.16174135331222	0.245340542614534	0.824192019238523
ENSMUSG00000121486.1|Zfp783	49.5730949494349	-0.691847852543922	0.596937276925536	-1.15899589334949	0.246457858982373	0.824192019238523
ENSMUSG00000097641.3|Gm26865	26.6064751296495	1.84659422880238	1.60014653310665	1.15401570456004	0.248493730445181	0.825221397412848
ENSMUSG00000112766.2|Gm40645	405.73946175857	0.551687889105714	0.477810490725492	1.15461652645602	0.248247495941322	0.825221397412848
ENSMUSG00000120104.1|4122401K19Rik	15.0394840659777	-1.2088602907465	1.04820924597978	-1.15326238094433	0.248802705961552	0.825221397412848
ENSMUSG00000086753.2|Gm15751	68.7116171886175	0.630886326100396	0.548004876031558	1.15124217629054	0.24963261835513	0.826946763037464
ENSMUSG00000105940.2|Gm42635	4.56321731187008	2.07473719196788	1.80825294493838	1.14737111186543	0.251228275223461	0.830643716579322
ENSMUSG00000116903.2|Gm19522	8.83019630815378	-1.53506706020304	1.33830176598862	-1.14702610368975	0.251370832582806	0.830643716579322
ENSMUSG00000085326.2|Gm15642	11.5404077818765	-1.99759795794781	1.74384825486969	-1.14551134387383	0.251997399043886	0.831684864582416
ENSMUSG00000107096.4|Gm43597	13.2904544617203	1.24734547705141	1.09000426690767	1.14434916900841	0.252478859658913	0.832245129986787
ENSMUSG00000108957.2|Gm45235	6.63312598050622	1.73169635508076	1.51549447209014	1.14266095124216	0.253179388437526	0.83352523690283
ENSMUSG00000103103.3|4833445I07Rik	45.5050585265554	-0.707958940754795	0.621227676754742	-1.13961268508372	0.254447698179011	0.835640041990109
ENSMUSG00000108660.2|Gm21284	7.16568081295534	-1.68611439981046	1.47936799225539	-1.13975319774214	0.254389137256408	0.835640041990109
ENSMUSG00000121184.1|Gm57395	20.578319525879	-1.02006630723824	0.895844952931118	-1.13866389926145	0.25484336548411	0.835911284818888
ENSMUSG00000105460.2|Gm42671	87.0513251523828	-0.761766272825218	0.670370496024164	-1.13633621608216	0.255815879250755	0.836020070501244
ENSMUSG00000110350.2|Gm10252	41217.8380383191	0.211755290869526	0.186146376393768	1.1375740692453	0.255298379519457	0.836020070501244
ENSMUSG00000114788.2|Gm48899	19.36838319638	1.03831640383242	0.913642607837507	1.13645794857357	0.255764955194645	0.836020070501244
ENSMUSG00000112134.2|Gm40723	28.7826139161347	-0.866733120000565	0.765958374135806	-1.13156687003841	0.257816575140719	0.838739073282365
ENSMUSG00000117216.2|Gm49801	80.778999792256	-0.545943347929484	0.482456019345023	-1.13159195043447	0.257806025844234	0.838739073282365
ENSMUSG00000120443.1|Gm57341	11.4922388652012	1.32063278447617	1.16729868146034	1.13135807094719	0.257904411672218	0.838739073282365
ENSMUSG00000121275.1|Gm57182	9.5445144477685	-1.46100269731222	1.2907069892423	-1.13193986666942	0.257659716473197	0.838739073282365
ENSMUSG00000059277.14|R74862	41.8164039816757	0.724960380514783	0.64270154881922	1.12798916051578	0.259324496939054	0.841307906229981
ENSMUSG00000086269.3|Tmcc3os	5.20648803667171	-2.38934942320476	2.11808351117469	-1.1280713959572	0.25928976815471	0.841307906229981
ENSMUSG00000102923.3|Gm31728	16.9806700411012	-1.10629850060956	0.982530685628089	-1.12596839650087	0.26017889658498	0.843055405196475
ENSMUSG00000085112.3|A530072M11Rik	54.9639826229238	-0.638553983035773	0.569881422057832	-1.12050324562251	0.262499370288744	0.843409529086577
ENSMUSG00000086468.3|Etaa1os	6.40612533781209	-1.82500077377158	1.62232601869903	-1.12492849941165	0.260619334101867	0.843409529086577
ENSMUSG00000087396.9|4933407K13Rik	38.6930096262608	0.908179214472749	0.810091000443006	1.12108295731727	0.262252552352468	0.843409529086577
ENSMUSG00000092341.6|Malat1	4936.8131713388	-0.209189786772355	0.186378790230628	-1.12239051725521	0.261696434604698	0.843409529086577
ENSMUSG00000097111.2|Peak1os	36.3389563724666	0.781027664177669	0.695849946136219	1.12240816933939	0.261688932584343	0.843409529086577
ENSMUSG00000104279.2|Gm38300	8.41831218367317	1.50949918355898	1.34636703066477	1.12116469668279	0.262217763916015	0.843409529086577
ENSMUSG00000114763.2|Gm49354	260.841636502492	0.342208058960208	0.30480349862192	1.12271696521661	0.26155772039789	0.843409529086577
ENSMUSG00000097305.4|Gm17276	5.85693519803918	1.79073508853968	1.60384992199968	1.11652285165621	0.264198394162114	0.847848212034669
ENSMUSG00000107728.2|Gm38910	102.468245146064	-0.48274192387014	0.434221697556836	-1.11174067667808	0.26624966504241	0.853405288911445
ENSMUSG00000093577.2|Gm20632	386.620654099229	0.297218607992923	0.26822741903049	1.10808436015685	0.267825384715068	0.857426591353995
ENSMUSG00000090217.2|Gm16116	5.42236211608563	2.35118391789702	2.12555094734707	1.10615269929501	0.268660432061059	0.859069884554524
ENSMUSG00000097166.3|9330179D12Rik	7.12957170531207	1.62663831529632	1.47305309120896	1.10426319662471	0.269478982740378	0.860656559709102
ENSMUSG00000092386.2|Gm20536	834.474370407833	0.262287087045226	0.238024156427008	1.10193474050042	0.270490043937487	0.861494466257064
ENSMUSG00000110156.4|Gm42067	15.2984904875041	1.12279431966762	1.01975246273947	1.10104595055484	0.270876658830711	0.861494466257064
ENSMUSG00000110419.3|AW046200	70.2566284052792	-0.756074248960984	0.686909872803064	-1.10068915718984	0.271031966912335	0.861494466257064
ENSMUSG00000114436.2|Gm48283	237.122423963175	-0.362468635194047	0.328991096176286	-1.10175819165581	0.270566810826023	0.861494466257064
ENSMUSG00000085894.2|Gm15832	1596.97532954606	0.452381715462457	0.412239479246915	1.09737601136328	0.272477055419895	0.865057952403233
ENSMUSG00000097773.2|Gm10614	12.4489271718278	-1.2488788603419	1.13939858233264	-1.09608602266744	0.273041130821857	0.865819262819903
ENSMUSG00000121300.1|Gm1070	16.0465766566057	-1.10303860620497	1.00755971114984	-1.09476251779279	0.273620691404839	0.866627812634545
ENSMUSG00000053263.4|Gm12592	50.60693181229	0.650185590370174	0.59487957817612	1.09297009718105	0.274406929138404	0.868088271089502
ENSMUSG00000121016.1|Gm41818	26.3988028735135	-0.869327020067198	0.796321983179925	-1.0916777866608	0.274974752200596	0.868855134172297
ENSMUSG00000098318.9|Lockd	26.4229588301458	-0.871187921833049	0.799376010230529	-1.08983495962283	0.275785851142539	0.870379647867553
ENSMUSG00000112008.2|Gm47218	6.95088297588257	-1.62818656305089	1.49498169138547	-1.08910133979097	0.276109199154988	0.870379647867553
ENSMUSG00000102324.2|Gm19721	6.94283099033846	-1.6261666657935	1.49699409710824	-1.0862879612784	0.277351611538377	0.872236516852141
ENSMUSG00000120982.1|Gm56670	166.837745157964	0.410036176697577	0.377275574691401	1.08683467524494	0.277109880268764	0.872236516852141
ENSMUSG00000116719.2|Gm29719	65.2571630144865	0.57221920950711	0.527667720549614	1.08443095384173	0.278173765486948	0.873792886882531
ENSMUSG00000087142.9|Gm12454	71.8461861213694	-0.547732394379084	0.507956201307163	-1.07830634406975	0.280897066843309	0.875275748855867
ENSMUSG00000097055.3|Gm4419	5.04165623551583	1.85716155137967	1.7224506825922	1.07820883938734	0.280940568078456	0.875275748855867
ENSMUSG00000097418.8|Mir155hg	20.0616199570985	0.97263730827579	0.901902124764497	1.07842889108368	0.280842399581181	0.875275748855867
ENSMUSG00000108878.2|Gm49493	562.70324443952	0.302068391373773	0.279055248208227	1.08246805359623	0.279044603200342	0.875275748855867
ENSMUSG00000113328.2|Gm47260	38.2756487847514	-0.723742945778319	0.670475137802533	-1.0794478497001	0.280388129882625	0.875275748855867
ENSMUSG00000117648.2|Gm32282	11.2155683852761	1.27101647423874	1.17867363410534	1.07834470667827	0.280879952807627	0.875275748855867
ENSMUSG00000119946.1|Gm57269	20.5952510318888	0.956931214680051	0.887143116875025	1.07866610976012	0.280736598716356	0.875275748855867
ENSMUSG00000110795.2|Gm47179	4.34422211064453	-2.05066333374296	1.90345478315966	-1.07733756109454	0.281329487644929	0.875465888125828
ENSMUSG00000120081.1|Gm57354	268.691250400276	-0.32638815798548	0.303165790809939	-1.07659956327361	0.281659199425603	0.875471551183189
ENSMUSG00000097572.4|Gm26797	30.3022562026567	-0.803392749888854	0.747897867786485	-1.07420115030761	0.282732536950028	0.877785899600668
ENSMUSG00000047988.2|4933428G20Rik	17.0932533721481	1.24626919943824	1.16307031868278	1.07153383541735	0.28392946542454	0.879288639854846
ENSMUSG00000095385.5|D630033O11Rik	30.2991816249206	-0.800899951354041	0.748086192520958	-1.0705984943461	0.284350000770475	0.879288639854846
ENSMUSG00000101872.2|Gm29237	13.0478947540435	1.20517414506736	1.12401200157326	1.07220754171708	0.283626823747239	0.879288639854846
ENSMUSG00000107961.2|Gm44036	109.337640576567	0.452262722532896	0.423178724546887	1.0687274579249	0.285192495173894	0.879288639854846
ENSMUSG00000115220.2|Gm49768	17.2854451343917	1.03006712982888	0.963271261346635	1.06934273985177	0.284915258597324	0.879288639854846
ENSMUSG00000121345.1|2610005L07Rik	615.016350367793	0.254103746252357	0.237718036984401	1.06892917961051	0.28510158239134	0.879288639854846
ENSMUSG00000106617.2|Gm36266	24.2800044113016	-0.89070465660263	0.835624185142559	-1.0659153629579	0.286461903544543	0.88116737611052
ENSMUSG00000112489.2|9230116L04Rik	28.6772070216536	-0.871539583184933	0.817547981237244	-1.06604089690978	0.286405154988288	0.88116737611052
ENSMUSG00000064032.3|Gm10143	782.432347457904	-0.245425616882984	0.231098411952011	-1.06199612022409	0.288237446518192	0.883179925487726
ENSMUSG00000074228.4|Gm10645	211.240426309784	-0.354462556583465	0.333955128962906	-1.0614077336804	0.288504643802337	0.883179925487726
ENSMUSG00000075463.4|4930594M22Rik	38.3400646691042	-0.727303347379551	0.685602519816621	-1.06082362062217	0.288770065524638	0.883179925487726
ENSMUSG00000097597.3|Gm26674	97.1282659530718	-0.563981333285251	0.530890232948996	-1.06233134136305	0.288085290994064	0.883179925487726
ENSMUSG00000116858.2|Gm49797	146.4372854161	0.429475648575973	0.403843952766168	1.06346930697919	0.287569177080038	0.883179925487726
ENSMUSG00000107086.2|Gm43808	104.436187956605	0.516259313882738	0.487778286958762	1.05838928809552	0.289878001010861	0.885554076314644
ENSMUSG00000073867.3|AA474408	8.39254864846413	-1.43552428701112	1.36296573888657	-1.05323578286261	0.292232942378506	0.890591515207552
ENSMUSG00000111789.2|Gm49323	25.3112403358827	0.870047476853281	0.827146938531182	1.05186567987337	0.292861179907203	0.890591515207552
ENSMUSG00000111889.2|Gm48071	11.9643856367854	-1.84836251677047	1.75686410662689	-1.05208052791246	0.29276260508016	0.890591515207552
ENSMUSG00000112547.3|Gm47096	8.40060063400823	-1.43725106945504	1.36552473404202	-1.05252657357638	0.29255802518204	0.890591515207552
ENSMUSG00000091238.2|Gm17103	24.1198547664586	0.867880707060872	0.826082418950219	1.05059820564124	0.29344316553984	0.891346134233645
ENSMUSG00000106702.2|Gm42846	205.724283231206	-0.389156963547871	0.370934146515256	-1.0491268253511	0.294119751305409	0.89137313959755
ENSMUSG00000110631.2|Gm42047	1939.29163019615	0.213117716764898	0.203108259766503	1.04928138821091	0.294048629434886	0.89137313959755
ENSMUSG00000056687.11|Gm11696	231.362095597944	-0.358260963380378	0.34194433126103	-1.04771721776809	0.29476891241105	0.892327660019847
ENSMUSG00000120052.1|Gm33046	7.07277197559082	-2.03325390446355	1.94215609339838	-1.04690550433861	0.295143162950618	0.892448748672877
ENSMUSG00000054412.6|Gm4793	39.2536080109391	-0.696553295150944	0.666226259319988	-1.04552062517306	0.295782413156479	0.893038224975667
ENSMUSG00000085395.3|Gm13056	6.84792381757899	1.54192220272619	1.47659768883161	1.0442398863202	0.296374417338086	0.893038224975667
ENSMUSG00000090192.3|Gm16556	19.3226145246159	0.956100042233521	0.917707992300446	1.04183471240872	0.297488317457445	0.893038224975667
ENSMUSG00000090952.4|Gm17251	124.007224404001	-0.460342514526726	0.443255612365606	-1.03854864255396	0.299014701548274	0.893038224975667
ENSMUSG00000097177.9|9330159M07Rik	103.002751247042	0.449926153833573	0.432366400570398	1.04061313099262	0.298055134494713	0.893038224975667
ENSMUSG00000097211.4|BC065403	72.9427120093003	0.521484471701206	0.502007547605148	1.0387980702461	0.298898659044129	0.893038224975667
ENSMUSG00000102555.2|6430511E19Rik	15.1143861021821	-1.09010952391807	1.04925311801958	-1.03893856038818	0.29883331134165	0.893038224975667
ENSMUSG00000104018.2|4833412K13Rik	5.07156964361136	-1.7981296493525	1.73259509202849	-1.03782450823365	0.299351764551769	0.893038224975667
ENSMUSG00000104214.2|Gm36638	5.07156964361136	-1.7981296493525	1.73259509202849	-1.03782450823365	0.299351764551769	0.893038224975667
ENSMUSG00000106334.2|Gm43549	156.790552947274	0.386235269241432	0.370282323527316	1.04308319544435	0.296909762906449	0.893038224975667
ENSMUSG00000107227.2|Gm42559	6.84792381757899	1.54192220272619	1.47659768883161	1.0442398863202	0.296374417338086	0.893038224975667
ENSMUSG00000121082.1|5730424H11Rik	19.1904745106057	-0.962871296484353	0.923474436455673	-1.04266155994516	0.297105067126309	0.893038224975667
ENSMUSG00000121189.1|Gm34102	6.7360851388098	-1.56783229407508	1.51259690533018	-1.03651692565961	0.299961047306101	0.893857138735815
ENSMUSG00000103001.2|A930005N03Rik	120.639177447382	0.420273955737701	0.406165706722247	1.03473520482393	0.300792590231486	0.894338770510097
ENSMUSG00000108923.2|4933431C10Rik	6.72803315326569	-1.56572987285855	1.5121449917948	-1.03543633801951	0.300465182837489	0.894338770510097
ENSMUSG00000112429.2|Gm47093	26.5447886630993	0.871823591837524	0.844048742036526	1.03290668940988	0.301647567984754	0.895883210811227
ENSMUSG00000078349.5|AW011738	115.211944581509	0.422797326025751	0.413244707695545	1.02311612986764	0.306252941395063	0.897191509776416
ENSMUSG00000085465.2|Gm15347	110.989126678413	0.430975077140675	0.420000638124783	1.02612957700467	0.304830510477036	0.897191509776416
ENSMUSG00000085776.10|5430402O13Rik	10.5485324606604	-1.25850086364719	1.22352955179294	-1.02858231891744	0.303675990000199	0.897191509776416
ENSMUSG00000087327.2|Gm15884	21.409952114101	1.15336939386964	1.12631560198616	1.02401972576406	0.305825957950585	0.897191509776416
ENSMUSG00000087703.2|Gm15650	15.603951589108	-1.04811835464782	1.0255444202787	-1.0220116592931	0.306775382140477	0.897191509776416
ENSMUSG00000090622.2|A930033H14Rik	13.7150727280578	1.09354997956387	1.06942853632955	1.02255545126663	0.306518081917385	0.897191509776416
ENSMUSG00000104814.2|Gm42979	13.4318638058235	-1.11530273777485	1.09132032711143	-1.02197559237891	0.306792452593958	0.897191509776416
ENSMUSG00000106743.2|Gm42847	11.990198133242	-1.17761769110171	1.15134711705175	-1.02281724916915	0.306394260814685	0.897191509776416
ENSMUSG00000108825.2|Gm45838	14.1592113387904	-1.08757172701579	1.06410396275133	-1.022054014538	0.306755336226375	0.897191509776416
ENSMUSG00000114019.2|Gm47155	21.3306505503997	0.898495632344588	0.876151244008022	1.02550288947186	0.305125962728928	0.897191509776416
ENSMUSG00000116508.3|Gm49463	52.72382744443	0.594346043915779	0.577508179402822	1.02915606239615	0.303406345307972	0.897191509776416
ENSMUSG00000116836.2|Gm49727	32.8157241317331	0.781142229593805	0.758801244991376	1.02944247225462	0.303271799595199	0.897191509776416
ENSMUSG00000120002.1|Gm57146	4.76884037698207	-2.23780247090318	2.1833297816657	-1.02494936390046	0.305387080697776	0.897191509776416
ENSMUSG00000121430.1|ENSMUSG00000121430	79.3483516077616	-0.503401447328402	0.491548236084537	-1.02411403474516	0.30578141612785	0.897191509776416
ENSMUSG00000086700.3|Gm15747	17.5082949570086	0.974738782482669	0.955142169874396	1.02051695886367	0.307483350456242	0.897246498052641
ENSMUSG00000100037.2|Gm29103	21.1285859079931	-0.903046784422578	0.884723198848286	-1.0207110942701	0.307391336704745	0.897246498052641
ENSMUSG00000085667.2|Gm12992	581.580444967755	0.25984630889465	0.255186200951065	1.01826159849638	0.308553652800416	0.89938673905798
ENSMUSG00000073430.7|Gm10505	34.4762308562529	-0.717572885135644	0.705779233865455	-1.0167101137357	0.309291353051847	0.899504340421855
ENSMUSG00000087109.2|4930474H06Rik	7.35242152792895	1.45386452573553	1.43126087112096	1.0157928265005	0.309728052754698	0.899504340421855
ENSMUSG00000097411.3|B430218F22Rik	51.360516519928	0.612088237264028	0.60268597463118	1.01560059969639	0.309819619181712	0.899504340421855
ENSMUSG00000097835.3|Gm26910	14.2195704384078	1.06816448439173	1.05202158793998	1.01534464371911	0.309941570482437	0.899504340421855
ENSMUSG00000079242.3|C730034F03Rik	94.951947831429	-0.488148388126843	0.482161741359895	-1.01241626253892	0.311339065894164	0.902579050963537
ENSMUSG00000044081.9|Zfp85os	11.2969613725235	-1.21016376984197	1.19773681976814	-1.01037535948526	0.312315488577953	0.90270037618703
ENSMUSG00000054822.6|1700041G16Rik	6.7491145321619	-1.55968065450845	1.5443830107024	-1.00990534323418	0.312540642474646	0.90270037618703
ENSMUSG00000087429.2|Gm16235	69.1736457369819	0.517867427836373	0.512992262026345	1.00950339053999	0.312733276394383	0.90270037618703
ENSMUSG00000092176.2|Gm20460	887.113551958801	0.222647316394812	0.220093997900969	1.01160103645803	0.311728850139646	0.90270037618703
ENSMUSG00000115767.2|Gm10366	159.193673375932	0.514198039847102	0.510472670902201	1.00729788127211	0.313791647646967	0.904777212977757
ENSMUSG00000089875.4|Etohd2	449.237427034219	0.269758403331432	0.268832507688175	1.00344413572309	0.315646618098611	0.906507761161221
ENSMUSG00000092220.2|Gm20528	998.702086441056	0.380751506299084	0.379848365093246	1.00237763615388	0.316161239073723	0.906507761161221
ENSMUSG00000105699.2|Gm43703	5.79393976877019	-1.63538976288222	1.63241333139867	-1.00182333201175	0.316428926367887	0.906507761161221
ENSMUSG00000112346.2|Gm48768	36.8747743761259	-0.685967437035639	0.6839533126197	-1.00294482734242	0.315887482220704	0.906507761161221
ENSMUSG00000118030.2|Gm50163	348.500992523243	0.29412479473186	0.293558804435812	1.00192803038947	0.316378353519948	0.906507761161221
ENSMUSG00000121133.1|Gm56865	81.9018922815774	0.589509697259511	0.587826624135699	1.00286321349647	0.315926863845765	0.906507761161221
ENSMUSG00000097467.3|Gm26737	150.681588018102	0.376456026927878	0.376394619551802	1.00016314626428	0.317231561063834	0.907717289223364
ENSMUSG00000107200.2|Gm43039	4.76498575559075	1.75223912062414	1.75303789485991	0.999544348563078	0.317531066717087	0.907717289223364
ENSMUSG00000105176.2|Gm43668	29.6417587203502	-0.753086204380774	0.754013102829098	-0.998770713075348	0.317905776411597	0.907816495207448
ENSMUSG00000097910.4|Hdnr	6.07978502065606	1.56538421881356	1.57087432183788	0.996505065397021	0.319004807140792	0.909407047526772
ENSMUSG00000107962.2|Gm43980	27.7055501530347	-0.778003537500531	0.780956691141333	-0.996218543647425	0.319143971360519	0.909407047526772
ENSMUSG00000097893.10|1700034P13Rik	262.194019178806	-0.330693174730183	0.332703490584037	-0.993957635219501	0.320243492969389	0.91156729875082
ENSMUSG00000107201.2|5930420M18Rik	7.8519418304709	1.37198829168449	1.38239662708835	0.992470803820042	0.320967914871368	0.91168546032612
ENSMUSG00000120094.1|Gm57161	20.0291158162361	-0.973114575831142	0.980205374304914	-0.992766007349429	0.32082399912318	0.91168546032612
ENSMUSG00000086216.2|Gm13610	267.380199522981	0.298712019078559	0.301250414441227	0.991573802919488	0.321405473798647	0.911958145634844
ENSMUSG00000084946.4|Dlx1as	12.4393616430488	1.11333237072409	1.12519506805049	0.989457208209276	0.322439496456779	0.913242827953745
ENSMUSG00000105703.3|Gm43305	20.8927066920241	-0.881608205439758	0.891525438940815	-0.988876107099266	0.322723761791167	0.913242827953745
ENSMUSG00000121149.1|Gm57157	20.0599168731987	0.900776080680821	0.911211304105653	0.988547965353575	0.322884355651062	0.913242827953745
ENSMUSG00000109428.2|Gm45698	21.5163150230322	0.858717975298616	0.870339612201777	0.986647009121232	0.323815716284809	0.914907896804699
ENSMUSG00000043126.6|D830039M14Rik	11.0530301710104	-1.1717786683476	1.19297696699711	-0.982230756137001	0.32598617874659	0.917158163596832
ENSMUSG00000086015.3|4833417C18Rik	6.51323531619292	-1.50264649700192	1.52927057104279	-0.982590344347818	0.325809098514155	0.917158163596832
ENSMUSG00000104000.2|Gm38335	6.51323531619292	-1.50264649700192	1.52927057104279	-0.982590344347818	0.325809098514155	0.917158163596832
ENSMUSG00000116884.2|C130040N14Rik	7.83086045157469	1.3732780158894	1.39685594311393	0.98312071667751	0.325548029336999	0.917158163596832
ENSMUSG00000087595.2|1810012K08Rik	107.929519471411	-0.459988990879566	0.469039390415025	-0.980704393446677	0.326738536691353	0.91717242424864
ENSMUSG00000097350.4|4732491K20Rik	23.0409347173622	0.824474818140821	0.84118894586869	0.980130352627722	0.327021778233972	0.91717242424864
ENSMUSG00000106290.2|Gm43429	10.3467640169398	-1.21151860723174	1.2356754349838	-0.980450507416314	0.32686378873371	0.91717242424864
ENSMUSG00000104156.3|Gm38102	25.1823305188772	-0.920930217502127	0.941733664203008	-0.977909415908492	0.328119127731439	0.918320829185474
ENSMUSG00000110899.2|Gm48840	9.60301726138954	1.25656849112799	1.28470268691155	0.978100617309996	0.328024562576076	0.918320829185474
ENSMUSG00000085829.3|Gm4285	42.4593785077914	-0.630175008075595	0.646518216433116	-0.974721194326609	0.329698576812752	0.919096339656958
ENSMUSG00000092482.2|Gm20531	388.856812182533	-0.260939408689137	0.268045878435831	-0.973487860405973	0.330310890746819	0.919096339656958
ENSMUSG00000103900.2|Gm37500	13.9493909095256	-1.0505588085053	1.07852331458574	-0.974071486724251	0.330021045794636	0.919096339656958
ENSMUSG00000109429.2|Gm45223	6.57125333765391	1.46118136441674	1.50144329380323	0.973184515490757	0.330461605269918	0.919096339656958
ENSMUSG00000109866.2|Gm45714	4.85677180653859	-1.71708003258929	1.75924461920139	-0.976032561843937	0.329048328444584	0.919096339656958
ENSMUSG00000110830.3|Gm46218	13.3735970769429	-1.11779473009772	1.14540201020127	-0.975897300809956	0.329115359858254	0.919096339656958
ENSMUSG00000096986.3|4930509E16Rik	4.55404253990929	-2.15705527949491	2.21997896905274	-0.971655727178048	0.331221848897119	0.919990729508741
ENSMUSG00000097643.2|A130051J06Rik	56.4795569720124	-0.624835329968528	0.643395649492456	-0.971152556691099	0.331472315276183	0.919990729508741
ENSMUSG00000085882.3|2610507I01Rik	11.0660595643625	-1.1674718300816	1.20463107969284	-0.969153004403041	0.332468855005054	0.920842160646779
ENSMUSG00000107143.2|Gm6598	11.7462669317289	-1.14121112590438	1.1773906560178	-0.969271430915048	0.332409779575036	0.920842160646779
ENSMUSG00000087659.8|Gm12606	8.36449152636497	1.30433602008624	1.34708865934633	0.968262935803468	0.33291307042178	0.921116992773214
ENSMUSG00000084835.2|Gm12352	135.388004618953	0.423530299587155	0.438701642084502	0.965417630020121	0.334335674573609	0.922186209825967
ENSMUSG00000085132.3|Gm12265	9.5741791484444	-1.26007479532196	1.30454406477445	-0.965912021944478	0.334088206162896	0.922186209825967
ENSMUSG00000100594.3|2810414N06Rik	39.1558749678631	-0.642067327604548	0.664701721652736	-0.965948043594788	0.334070180104703	0.922186209825967
ENSMUSG00000073728.11|Tmem51os1	16.5322739522703	-1.19517952208114	1.24526113138525	-0.959782243224445	0.337164820909392	0.925210762413233
ENSMUSG00000102856.2|Gm37084	5.27753545148481	1.59439195011211	1.65772301071319	0.961796355487741	0.336151909133377	0.925210762413233
ENSMUSG00000104378.2|Gm37510	7.24058284915975	-1.40223764725902	1.46057228716557	-0.960060422603418	0.337024805803205	0.925210762413233
ENSMUSG00000106807.2|Gm10441	5.27753545148481	1.59439195011211	1.65772301071319	0.961796355487741	0.336151909133377	0.925210762413233
ENSMUSG00000117358.3|Gm31645	5.29056484483691	1.59858093144594	1.66444994107521	0.960425959349239	0.33684087824698	0.925210762413233
ENSMUSG00000055833.15|1700034H15Rik	55.2519328682257	-0.552325269369891	0.576739877870679	-0.95766790291851	0.338230246783673	0.925281515279105
ENSMUSG00000101014.2|Gm28289	29.0861241736099	0.728109976269452	0.759383534540908	0.958817176237087	0.33765085472144	0.925281515279105
ENSMUSG00000103009.3|Gm56350	81.6397545327321	0.613096750955757	0.639766453360012	0.95831337785189	0.337904759957237	0.925281515279105
ENSMUSG00000069713.4|4933406P04Rik	7.95490098877448	-1.32860167067599	1.38964985940438	-0.956069373651748	0.339037186625563	0.926539701422981
ENSMUSG00000091154.4|Proscos	9.23924193963869	-1.41524570575421	1.48429576064989	-0.953479584914095	0.340347135060003	0.927503755070922
ENSMUSG00000097140.2|Gm26779	7.94684900323038	-1.32674466996476	1.39141086855802	-0.953524727990463	0.340324273374505	0.927503755070922
ENSMUSG00000101191.7|Gm28809	33.6147459210716	0.679182421872404	0.713138572736911	0.952384919056911	0.340901804951533	0.927503755070922
ENSMUSG00000106357.3|Gm8013	20.0168800364092	-0.86787866450777	0.91169364989764	-0.951941109390431	0.341126849243313	0.927503755070922
ENSMUSG00000107253.2|Gm43634	19.2734285323542	-0.876474855403944	0.920251791962529	-0.952429392758663	0.340879258741222	0.927503755070922
ENSMUSG00000100454.2|Gm28901	593.326456410408	0.262342164691404	0.275809775171359	0.951170655675319	0.341517752040269	0.927621971462379
ENSMUSG00000038152.6|5033430I15Rik	58.6383904299024	-0.522817347807106	0.55248781989051	-0.946296604168967	0.343997324923677	0.927750361157796
ENSMUSG00000052563.14|D930048N14Rik	15.4464382739166	0.956930892028929	1.01092410692987	0.9465902390389	0.343847619708503	0.927750361157796
ENSMUSG00000094365.2|Gm21982	1828.38182951689	-0.190028335202582	0.200495945471643	-0.947791411719388	0.343235653538221	0.927750361157796
ENSMUSG00000104113.2|Gm37292	7.93879701768627	-1.32488121764508	1.39769590689158	-0.947903768704283	0.34317844619388	0.927750361157796
ENSMUSG00000106928.2|Gm43860	35.764971334614	-0.656691648008926	0.691992955899906	-0.948986030002181	0.342627717276874	0.927750361157796
ENSMUSG00000113068.2|Gm48133	30.9873818110764	0.751759575661849	0.793642189948963	0.947227333907479	0.34352294976904	0.927750361157796
ENSMUSG00000120676.1|Gm57445	25.4522114319015	-0.795726147789864	0.837710854322443	-0.949881625245816	0.342172404355688	0.927750361157796
ENSMUSG00000084915.3|C230037L18Rik	23.8540146511278	-0.784722193814633	0.835361918825742	-0.939379897658859	0.347535730277996	0.928603164642911
ENSMUSG00000085133.3|B930095G15Rik	15.9459585764585	0.935883174618035	0.997281593584757	0.938434220222571	0.348021306826509	0.928603164642911
ENSMUSG00000087088.4|Gm16638	299.296236293962	0.277985032851067	0.295457880302646	0.940861799205756	0.346775686219768	0.928603164642911
ENSMUSG00000087612.2|A230005M16Rik	77.4968001460944	-0.468734585079733	0.500690702829501	-0.936175931429969	0.349182613221529	0.928603164642911
ENSMUSG00000091985.2|Gm17354	107.018410295883	-0.45274546849428	0.480187693279467	-0.942851045186583	0.34575709803945	0.928603164642911
ENSMUSG00000093606.3|B130034C11Rik	12.2718460209751	-1.06744305517852	1.13483132605102	-0.940618249315518	0.346900526424833	0.928603164642911
ENSMUSG00000097250.3|Gm26771	5.29861683038102	1.5917581886822	1.6955276569229	0.938798127050886	0.34783440072595	0.928603164642911
ENSMUSG00000097755.4|2010110K18Rik	11.5655798669044	-1.09563044043718	1.16953230121833	-0.936810756997337	0.34885591103299	0.928603164642911
ENSMUSG00000103408.2|Gm37933	15.4253568950204	0.957149469568749	1.01371839233346	0.944196610032399	0.345069187227296	0.928603164642911
ENSMUSG00000104559.2|Gm43118	467.30468855865	0.254766775323302	0.270201744685586	0.942876129907138	0.345744265659081	0.928603164642911
ENSMUSG00000108465.2|Gm45110	10.8382323339376	-1.13064546158914	1.20198475775877	-0.940648751401268	0.346884889923301	0.928603164642911
ENSMUSG00000115026.2|Gm49041	13.7345930724528	-1.01716251713734	1.08514249457796	-0.937353870316305	0.348576561165017	0.928603164642911
ENSMUSG00000116164.2|1110013H19Rik	10.8382323339376	-1.13064546158914	1.20198475775877	-0.940648751401268	0.346884889923301	0.928603164642911
ENSMUSG00000117799.2|Gm50295	5.58411933950542	-1.5506329667266	1.653139559713	-0.937992777207389	0.348248121961542	0.928603164642911
ENSMUSG00000119977.1|Gm56496	52.8048776889159	-0.540947919725187	0.579052474279308	-0.9341949888021	0.35020332020734	0.930390910401589
ENSMUSG00000097379.3|Gm26873	23.7893636292253	0.778483214257577	0.834752223213496	0.93259196275117	0.351030684706905	0.931661956428862
ENSMUSG00000117905.2|Gm50230	17.0802593701735	-0.907138963427526	0.975845013533036	-0.929593276439708	0.352581709952359	0.933728236507375
ENSMUSG00000120335.1|A630066F11Rik	29.6955793776584	-0.699869795697901	0.752617118461843	-0.929914798016097	0.352415200510619	0.933728236507375
ENSMUSG00000121163.1|Gm56872	16.3900971871911	-0.921401718744322	0.99175769044416	-0.929059313199447	0.352858348552787	0.933728236507375
ENSMUSG00000085436.3|Zfp335os	26.7753588811968	0.729554487257908	0.786530987906025	0.927559750951701	0.353635984010015	0.934859482481921
ENSMUSG00000091191.4|Gm17334	135.316020534538	0.61920872072679	0.669543704603551	0.924821959297541	0.355058526110489	0.936765083710479
ENSMUSG00000100367.2|Gm29336	10.8673656983779	-1.12915335109186	1.22087348114472	-0.924873353816436	0.355031788570128	0.936765083710479
ENSMUSG00000090458.2|Gm17122	787.97864782421	-0.228912053005954	0.248877163589059	-0.919779258590111	0.357688124354751	0.942260572489726
ENSMUSG00000103400.3|Gm15853	28.6976978975595	0.754978014409909	0.821097003758937	0.919474813516139	0.357847273597222	0.942260572489726
ENSMUSG00000087249.3|Gm16062	111.552234867084	0.558061666976758	0.607688903135181	0.918334470314683	0.35844378616973	0.942901388249439
ENSMUSG00000098447.3|Gm27184	27.8848657240228	-0.744300214528413	0.811302992841811	-0.917413372187003	0.358926068142826	0.943240749942269
ENSMUSG00000087380.9|2210408F21Rik	152.070273190976	0.33810944449363	0.369179813719115	0.915839468814716	0.359751098902975	0.943551506945916
ENSMUSG00000120227.1|Gm57295	4.33119271729242	-2.06835693039215	2.25754048924251	-0.916199262094368	0.359562392468478	0.943551506945916
ENSMUSG00000089983.4|2010320O07Rik	4.63392198392171	-1.62819170019631	1.78533566989971	-0.911980714689789	0.361778869746471	0.944232240687269
ENSMUSG00000098206.2|Mir181a-1hg	4.63392198392171	-1.62819170019631	1.78533566989971	-0.911980714689789	0.361778869746471	0.944232240687269
ENSMUSG00000100075.2|1700018L02Rik	28.1713378174673	-0.8425753185781	0.923554124063548	-0.912318289339504	0.361601189252492	0.944232240687269
ENSMUSG00000116617.2|Gm49767	7.00470363319077	-1.34688317121007	1.47526103427627	-0.912979560848243	0.36125329132529	0.944232240687269
ENSMUSG00000120826.1|Gm57409	4.63392198392171	-1.62819170019631	1.78533566989971	-0.911980714689789	0.361778869746471	0.944232240687269
ENSMUSG00000086370.11|Ftx	43.5800240137864	0.573647547667656	0.631078079686642	0.90899615456854	0.363352155646215	0.944972456910135
ENSMUSG00000093598.2|A730085K08Rik	198.091405391944	0.309753982496464	0.340949118844608	0.908505009621798	0.363611468205527	0.944972456910135
ENSMUSG00000112324.2|Gm47939	113.017559544761	0.382922232006356	0.42066699107396	0.910274017528112	0.36267801751017	0.944972456910135
ENSMUSG00000117113.2|Gm49883	23.6652756007592	-0.760507155714574	0.836760436695855	-0.908870833709127	0.363418311006707	0.944972456910135
ENSMUSG00000120515.1|Gm56605	4.62586999837761	-1.62517727275305	1.78967071392552	-0.908087314670497	0.363832092023827	0.944972456910135
ENSMUSG00000074149.10|Gm10634	35.3227244012553	-0.693547024776725	0.766010615504661	-0.905401323087154	0.365252815068713	0.945476059388757
ENSMUSG00000085614.3|1700123M08Rik	25.5903576047945	-0.729485478032164	0.805763688939057	-0.905334266170113	0.365288328287678	0.945476059388757
ENSMUSG00000086472.2|Gm16172	52.3130787290453	0.56822888947453	0.626990738158822	0.90627955867921	0.364787902169212	0.945476059388757
ENSMUSG00000097180.7|2700038G22Rik	25.8495172284175	0.750082341093362	0.82946490832893	0.904296653856647	0.365838120620958	0.945476059388757
ENSMUSG00000101856.2|1700096K18Rik	22.9459800533365	-0.766349941142836	0.848633614028605	-0.903039814207742	0.366504764594518	0.945476059388757
ENSMUSG00000104548.2|Gm43857	194.994269569406	0.33142552464351	0.366817325004332	0.903516551841155	0.366251807670752	0.945476059388757
ENSMUSG00000121492.1|6820431F20Rik	939.221978677036	0.196267374135558	0.217163593201358	0.903776601051061	0.366113871511879	0.945476059388757
ENSMUSG00000095562.9|Gm55594	273.932686837206	0.320901111332037	0.355900405343567	0.901659864709219	0.367237579532857	0.946452063081783
ENSMUSG00000086124.3|A530076I17Rik	6.28155346437672	1.37198792419877	1.52484289021251	0.899756908075668	0.368249631195707	0.947471191084615
ENSMUSG00000086533.4|Mypopos	74.9874941897933	-0.448378724635558	0.499041163408172	-0.898480441119089	0.368929468009215	0.947471191084615
ENSMUSG00000103898.2|Gm30238	9.18176882428327	-1.1650317713001	1.29700214491076	-0.898249687459277	0.369052448961798	0.947471191084615
ENSMUSG00000120187.1|Gm54266	9.18176882428327	-1.1650317713001	1.29700214491076	-0.898249687459277	0.369052448961798	0.947471191084615
ENSMUSG00000086813.3|Gm13657	9.17371683873917	-1.1633712905587	1.29640966998287	-0.897379368185423	0.36951651798767	0.947751299737829
ENSMUSG00000086740.2|Gm17029	229.603858731409	0.308967254205686	0.344615519587573	0.896556413290528	0.369955665043806	0.947967011196702
ENSMUSG00000087458.2|Gm13999	35.3832968169148	0.641633813017781	0.716602153931389	0.895383595343218	0.370582066923654	0.948661667004945
ENSMUSG00000106734.5|Gm20559	981.449810137451	0.205030072045447	0.22958623654019	0.893041652388235	0.371834867367712	0.950956988382941
ENSMUSG00000105741.2|C79130	8.57928936343774	1.18072690098902	1.32396300026394	0.891812611646725	0.372493380721915	0.95172949906939
ENSMUSG00000038347.16|Tcte2	5.00086497155973	1.48971761153046	1.69310954829657	0.87987077565611	0.378929317971821	0.951897046262899
ENSMUSG00000054135.3|A430110L20Rik	6.07558765650327	-1.36513326300484	1.5671886032819	-0.871071458882528	0.383715136800797	0.951897046262899
ENSMUSG00000064299.7|4921528I07Rik	8.07181258067473	-1.65817317285022	1.90527172526304	-0.870307972801777	0.384132123049487	0.951897046262899
ENSMUSG00000072612.4|Gm10382	15.1226276283911	0.913947179539541	1.02889658410699	0.88827895209	0.374390718677772	0.951897046262899
ENSMUSG00000086952.3|Gm12596	5.00086497155973	1.48971761153046	1.69310954829657	0.87987077565611	0.378929317971821	0.951897046262899
ENSMUSG00000089835.2|Gm7097	11.3638114231838	-1.05161299961184	1.19794489167045	-0.877847559536264	0.38002645081872	0.951897046262899
ENSMUSG00000096917.4|2500002B13Rik	187.830656404619	0.299167885536137	0.340995565677896	0.877336586302506	0.380303845665358	0.951897046262899
ENSMUSG00000096995.4|2810029C07Rik	11.8680138820386	1.0094004964733	1.13964813987688	0.88571240644709	0.375772521180494	0.951897046262899
ENSMUSG00000097004.2|4731419I09Rik	761.498189136225	-0.240980173522715	0.271318423216765	-0.88818212440439	0.374442792629895	0.951897046262899
ENSMUSG00000097224.2|Gm26716	1741.73907638595	0.291634036170552	0.335424011098193	0.86944889608746	0.384601648553609	0.951897046262899
ENSMUSG00000097275.2|Gm26648	556.316838827363	-0.21926930284185	0.250463266942382	-0.875454934045446	0.381326420812655	0.951897046262899
ENSMUSG00000097330.3|Gm26672	71.7686487027041	0.441584250412648	0.506403608564566	0.872000599806837	0.383208050333786	0.951897046262899
ENSMUSG00000097768.4|2310043M15Rik	13.5247726431881	-0.978438929944876	1.1125116592572	-0.879486450144857	0.379137576721207	0.951897046262899
ENSMUSG00000097908.9|4933404O12Rik	148.024536438733	0.326967541338813	0.374446789122448	0.873201615922765	0.382553194227108	0.951897046262899
ENSMUSG00000098098.9|Bvht	87.2634919780364	0.413388985274297	0.46397698314546	0.89096873399148	0.372945943957856	0.951897046262899
ENSMUSG00000100747.6|1700084E18Rik	6.77302178137457	1.29015296314006	1.47468435036106	0.874867196376077	0.381646169682761	0.951897046262899
ENSMUSG00000101722.2|Gm29125	5.34824012353644	-1.48103264702151	1.67324253754381	-0.885127298517974	0.376087977685235	0.951897046262899
ENSMUSG00000102425.2|Gm26616	200.336099670673	0.32058248994421	0.365489494809314	0.877131886133873	0.380415007266736	0.951897046262899
ENSMUSG00000103703.3|Gm42568	5.00086497155973	1.48971761153046	1.69310954829657	0.87987077565611	0.378929317971821	0.951897046262899
ENSMUSG00000105710.2|Gm43859	14.0844988432508	0.952927522382083	1.09619506276058	0.869304702013798	0.384680491729464	0.951897046262899
ENSMUSG00000108880.2|Gm44560	152.048741464107	-0.334609064289707	0.381465139785604	-0.877168132526523	0.380395322354988	0.951897046262899
ENSMUSG00000110020.2|Gm45441	4.98783557820762	1.48522135498065	1.69269097631628	0.877432074585087	0.380251997966129	0.951897046262899
ENSMUSG00000111905.2|Gm48045	41.7425432597372	0.76943668304109	0.870453935384121	0.883948767147048	0.376723869985879	0.951897046262899
ENSMUSG00000114442.2|F630042J09Rik	32.4309629364091	-0.62871922282734	0.7216677577067	-0.87120314869722	0.383643241003229	0.951897046262899
ENSMUSG00000115099.3|1700087I21Rik	25.3705823599137	-0.712180061408487	0.808979612171965	-0.880343646110452	0.378673175002109	0.951897046262899
ENSMUSG00000115497.2|Gm49207	114.66837085048	0.521675585913483	0.597545125193665	0.873031280682622	0.382646028043758	0.951897046262899
ENSMUSG00000116305.3|Lncppara	8.56625997008563	1.17793923010868	1.32310394964914	0.89028472057773	0.37331302336314	0.951897046262899
ENSMUSG00000117250.2|Gm49871	6.07558765650327	-1.36513326300484	1.5671886032819	-0.871071458882528	0.383715136800797	0.951897046262899
ENSMUSG00000117465.2|Gm49980	20.9304233782441	-0.802624203679647	0.904059680908211	-0.887800020982394	0.374648331647715	0.951897046262899
ENSMUSG00000120198.1|Gm4633	91.2046619933996	0.395632287412584	0.454846306418556	0.869815324054797	0.384401335661918	0.951897046262899
ENSMUSG00000120820.1|1700031C06Rik	6.07558765650327	-1.36513326300484	1.5671886032819	-0.871071458882528	0.383715136800797	0.951897046262899
ENSMUSG00000121072.1|Gm57388	5.34824012353644	-1.48103264702151	1.67324253754381	-0.885127298517974	0.376087977685235	0.951897046262899
ENSMUSG00000121487.1|ENSMUSG00000121487	72.7113254089793	0.442217307934852	0.501406106569146	0.881954372196838	0.377801482107611	0.951897046262899
ENSMUSG00000121504.1|Ppp4r1l-ps	241.731054581368	-0.276455119645609	0.314691431045258	-0.878495860937026	0.379674682919863	0.951897046262899
ENSMUSG00000101029.2|Gm29439	55.6148316938075	-0.530551205343173	0.610908520443666	-0.868462605428823	0.385141135012945	0.952154472670891
ENSMUSG00000120271.1|Gm56929	10.2962540221081	1.10801917766184	1.28228565828551	0.86409699001338	0.387534612378579	0.957185397826832
ENSMUSG00000086003.9|B230206L02Rik	23.9419460806843	-0.715576461382393	0.830192040897336	-0.861940883712812	0.388720049649589	0.957456210852769
ENSMUSG00000086578.3|Gm13583	18.1316070893307	0.824994011881051	0.956235849963174	0.862751602455422	0.388274053950076	0.957456210852769
ENSMUSG00000089671.2|Gm16537	12.5776498653405	-0.968679687632942	1.12380664703036	-0.861962945487699	0.388707908814595	0.957456210852769
ENSMUSG00000085126.2|Gm12589	27.7385856301326	0.663714910401023	0.777254509068363	0.853922238671306	0.393148076676693	0.958604273436831
ENSMUSG00000085295.8|4930430E12Rik	672.386909085242	0.216184069973164	0.253194643030709	0.853825607783275	0.393201623514871	0.958604273436831
ENSMUSG00000087193.9|Gm14820	110.556066192504	-0.359975808536197	0.420678580624213	-0.855702726775525	0.392162231576541	0.958604273436831
ENSMUSG00000097283.2|Gm26686	10.4086366597921	-1.0446796037946	1.22334974667938	-0.853950071621171	0.393132654203644	0.958604273436831
ENSMUSG00000097451.12|Rian	7.28557147726864	1.21997715471941	1.42266581323862	0.857528973682301	0.391152609334356	0.958604273436831
ENSMUSG00000104348.2|Gm37691	7.51725332908483	-1.21311668125635	1.41869312790771	-0.855094493229454	0.392498837938511	0.958604273436831
ENSMUSG00000108461.3|AV356131	8.95891900166639	-1.11357242926703	1.3079984189668	-0.851356097315962	0.394571571725497	0.958604273436831
ENSMUSG00000110235.3|Gm5086	7.51725332908483	-1.21311668125635	1.41869312790771	-0.855094493229454	0.392498837938511	0.958604273436831
ENSMUSG00000110773.2|Gm39326	5.02555226442762	1.87531151617301	2.19871701762386	0.852911721309025	0.393708261114928	0.958604273436831
ENSMUSG00000111465.2|Gm47113	8.95891900166639	-1.11357242926703	1.3079984189668	-0.851356097315962	0.394571571725497	0.958604273436831
ENSMUSG00000112433.2|Gm30122	7.51725332908483	-1.21311668125635	1.41869312790771	-0.855094493229454	0.392498837938511	0.958604273436831
ENSMUSG00000114945.2|Gm48265	13.3424188330321	0.934182890282319	1.08878370569084	0.858005943145128	0.390889181723638	0.958604273436831
ENSMUSG00000115109.2|Gm49032	7.28557147726864	1.21997715471941	1.42266581323862	0.857528973682301	0.391152609334356	0.958604273436831
ENSMUSG00000120325.1|Gm56958	10.0828276788716	1.04858906526842	1.22947804716335	0.852873353605394	0.393729539927476	0.958604273436831
ENSMUSG00000120425.1|Ndufb4b	182.747499584759	0.397005816015028	0.465685849412984	0.852518530497481	0.393926358595673	0.958604273436831
ENSMUSG00000096935.7|1700113A16Rik	186.293683179231	-0.328059231502358	0.385784181046893	-0.850369837902923	0.395119499871397	0.959062786051482
ENSMUSG00000085962.9|Gm16984	28.6005166017336	-1.33877098696346	1.57875649358514	-0.847990803143614	0.396443092615763	0.961401505253485
ENSMUSG00000097251.3|5033417F24Rik	8.25265284759577	-1.15767067016939	1.36734199590808	-0.846657729839238	0.39718592596927	0.962060197720137
ENSMUSG00000121215.1|Gm57464	4.41912414684894	-1.53667571870881	1.81594983189005	-0.846210446854377	0.397435355088132	0.962060197720137
ENSMUSG00000085786.3|Gm15987	964.145423094111	-0.195247894417889	0.23165885223314	-0.8428250961953	0.399326270147387	0.962808396408268
ENSMUSG00000091623.3|Gm17092	61.2128443001548	0.454854083007384	0.539911412307042	0.842460582679281	0.399530194437909	0.962808396408268
ENSMUSG00000097194.4|9330175E14Rik	67.314928044256	-0.437356879806149	0.519161256120773	-0.842429735751324	0.399547454389648	0.962808396408268
ENSMUSG00000104728.2|Gm42462	5.50038527410168	1.36900756335923	1.62246248901512	0.843783799396347	0.398790230043218	0.962808396408268
ENSMUSG00000120390.1|Gm56743	38.4509211408741	0.56129362830422	0.664352852888714	0.844872759804709	0.398181884968775	0.962808396408268
ENSMUSG00000121376.1|ENSMUSG00000121376	8.03732367428742	-1.32848842346897	1.57992092621231	-0.840857540037701	0.400427747626548	0.964059590769056
ENSMUSG00000072761.12|Gm6712	87.3984103710967	0.387887226469193	0.463035093778504	0.837705892449572	0.402195903254764	0.965704192167463
ENSMUSG00000087639.2|Gm15512	141.515758869601	-0.332469168252157	0.396582342016953	-0.838335783084223	0.401842144432223	0.965704192167463
ENSMUSG00000109015.2|Gm31024	7.7981211731627	1.16005633339351	1.38426389409342	0.838031200801672	0.402013180445042	0.965704192167463
ENSMUSG00000104960.3|Snhg8	248.981876769341	0.259052701796027	0.309479825116279	0.837058447020561	0.402559715783327	0.965709291232241
ENSMUSG00000079467.10|Gm14966	72.7896098970942	-0.437128665959612	0.525047027158933	-0.832551454152489	0.405097747584819	0.970190447530794
ENSMUSG00000086914.3|Gm16124	32.2663798426728	-0.612033274170441	0.735218397846425	-0.832450977781821	0.40515443782653	0.970190447530794
ENSMUSG00000086665.3|Gm13067	19.9001579851739	0.743927411003353	0.898179334539586	0.828261553562347	0.407522391049501	0.974113504120114
ENSMUSG00000097057.2|Gm17638	205.0552154742	0.35236473886794	0.42533525229937	0.828440005767334	0.40742135807477	0.974113504120114
ENSMUSG00000099413.2|Gm17767	12.3417706493715	-0.933103712656574	1.12854449662741	-0.826820489085811	0.408338815098925	0.97432049715293
ENSMUSG00000100081.2|Gm29434	69.07065024011	0.436626018054426	0.527876731207362	0.827136322254199	0.408159798930107	0.97432049715293
ENSMUSG00000120627.1|Gm56550	21.3956443150636	0.717083083592229	0.868325733061576	0.825822679542055	0.408904686798904	0.974799565850959
ENSMUSG00000086816.2|Gm16726	50.6035508303608	0.499443742170163	0.606388851233355	0.823636089539456	0.410146363393359	0.975885851877565
ENSMUSG00000096965.9|3300005D01Rik	21.4036963006077	0.715858588964692	0.869285980932414	0.823501821801898	0.410222681604103	0.975885851877565
ENSMUSG00000106847.2|Peg13	429.497545703436	0.215913331456108	0.262547335834032	0.822378679906303	0.410861409542978	0.975885851877565
ENSMUSG00000120362.1|2810449D17Rik	44.6413745626163	-0.515175634436204	0.626654060023577	-0.82210531663486	0.411016959861296	0.975885851877565
ENSMUSG00000121129.1|Gm57231	54.4962455843437	-0.514481175501682	0.626037982223166	-0.821805050349618	0.411187858937176	0.975885851877565
ENSMUSG00000086067.2|Gm16183	15.0670927344851	-1.39229581700579	1.69707227144761	-0.820410444758579	0.411982163190354	0.976035825836953
ENSMUSG00000097635.4|Gm26826	28.8314106215593	-0.632677840772	0.771100498126527	-0.820486878570511	0.411938606391513	0.976035825836953
ENSMUSG00000084936.2|Gm11583	335.255821941127	0.243993219371609	0.298576995292057	0.817186934086947	0.413821608187438	0.977790879522531
ENSMUSG00000120162.1|Gm5817	20.3232152170102	-0.731384388530351	0.894594446978098	-0.817559723292422	0.413608633740022	0.977790879522531
ENSMUSG00000121225.1|Gm57457	77.179446007425	0.401404402286289	0.490959245257971	0.81759210395432	0.413590137733416	0.977790879522531
ENSMUSG00000085875.4|Gm12905	78.1769609693853	-0.407405838931338	0.501443427448096	-0.812466205818419	0.416524170283767	0.980393871222346
ENSMUSG00000097030.2|Gm26693	27.5451043095057	-0.644337058689463	0.793877423721833	-0.81163292900899	0.417002290537996	0.980393871222346
ENSMUSG00000102964.2|9430034N14Rik	5.8607898194305	-1.29239022479591	1.58886300464005	-0.813405700190431	0.41598549226132	0.980393871222346
ENSMUSG00000103041.2|Gm37305	132.428233031271	-0.324952363608103	0.400475294766716	-0.811416753678636	0.417126381164264	0.980393871222346
ENSMUSG00000105776.2|Gm43292	43.0203933190466	-0.531244198801457	0.654013550164626	-0.812283168548624	0.41662916626998	0.980393871222346
ENSMUSG00000110598.2|Gm45854	5.8607898194305	-1.29239022479591	1.58886300464005	-0.813405700190431	0.41598549226132	0.980393871222346
ENSMUSG00000097119.3|B230354K17Rik	351.949796367234	0.226679564486406	0.279617448685107	0.810677465059352	0.417550917811037	0.980528540506129
ENSMUSG00000102564.2|Gm37035	29.316729783085	-0.610185491590258	0.755305708517459	-0.807865589666933	0.419167962134822	0.982621381193388
ENSMUSG00000120299.1|Gm56490	16.3906285234267	-0.819596401760582	1.01454304547641	-0.807847833973093	0.419178184711337	0.982621381193388
ENSMUSG00000113722.3|Snhg10	21.550083052519	-0.701414002639773	0.870291320910119	-0.805953116832488	0.420269882367982	0.984316303440801
ENSMUSG00000084790.2|Gm15879	8.82819797275882	1.06914130568197	1.33154321558983	0.802933989046973	0.422012889355325	0.986667613466477
ENSMUSG00000120924.1|Gm56585	14.6220776275835	-0.917901651648614	1.14284747375201	-0.803170740392076	0.421876054808323	0.986667613466477
ENSMUSG00000087060.9|Eldr	26.6562482605387	-0.62820054013219	0.788788521226554	-0.796411868615111	0.425792682008542	0.990927646375241
ENSMUSG00000089849.2|Runx2os2	4.71116509828254	1.37198706671349	1.7275092296812	0.794199558034594	0.427079265777548	0.990927646375241
ENSMUSG00000092103.3|Gm17039	9.80615719894653	0.988447527056512	1.24484158061877	0.794034793218578	0.427175176396218	0.990927646375241
ENSMUSG00000097616.9|1110019D14Rik	76.9927881750952	0.39976578932627	0.50229263292436	0.795882246965924	0.426100480849683	0.990927646375241
ENSMUSG00000103755.3|Gm37805	4.71116509828254	1.37198706671349	1.7275092296812	0.794199558034594	0.427079265777548	0.990927646375241
ENSMUSG00000110704.2|Gm45732	48.045070034496	0.49662139885167	0.62348404954886	0.796526229036676	0.425726236497561	0.990927646375241
ENSMUSG00000118026.3|Gm50335	9.79810521340242	0.991371291467705	1.24359540508432	0.797181533008713	0.425345609535077	0.990927646375241
ENSMUSG00000120191.1|Gm57198	9.78507582005032	0.988833405174884	1.24265724822806	0.795741067446303	0.426182551693194	0.990927646375241
ENSMUSG00000120693.1|Gm57020	8.0298030249789	-1.10018199714142	1.37906091339219	-0.797776216015875	0.425000365723779	0.990927646375241
ENSMUSG00000085037.2|4933421O10Rik	111.189286596366	-0.329540079631328	0.419769966097387	-0.785049208486905	0.432424717644631	0.991902058514747
ENSMUSG00000085211.3|B430219N15Rik	41.8368463596363	0.956561516796593	1.21835115751786	0.785127925470509	0.432378568171141	0.991902058514747
ENSMUSG00000090207.3|4930524O07Rik	84.9579895432333	0.822025858376148	1.03989761154529	0.790487303028438	0.429243234458306	0.991902058514747
ENSMUSG00000097705.3|Gm26740	22.760587056822	-1.27755328486759	1.61979540890089	-0.788712745972326	0.430279916578693	0.991902058514747
ENSMUSG00000102615.2|Gm37844	6.99587160399145	1.13579599863129	1.44545728778402	0.785769325894466	0.432002640102891	0.991902058514747
ENSMUSG00000103308.6|Gm37800	10.2976255159444	0.956930245525441	1.21319979849083	0.78876558231861	0.430249029027051	0.991902058514747
ENSMUSG00000107355.3|AI839979	72.7937471473015	-0.395532070114357	0.502625485409233	-0.786931983348036	0.431321683538465	0.991902058514747
ENSMUSG00000108282.2|Gm44317	190.107997880288	0.268837138736163	0.340150391257255	0.790347874487205	0.429324634915167	0.991902058514747
ENSMUSG00000108806.2|Gm44729	1842.69841587654	-0.176302919726847	0.224332791370228	-0.785899014807357	0.431926651787745	0.991902058514747
ENSMUSG00000119947.1|Gm56494	10.2976255159444	0.956930245525441	1.21319979849083	0.78876558231861	0.430249029027051	0.991902058514747
ENSMUSG00000120070.1|Gm56719	34.5422407493124	-0.582402277457076	0.735581874577126	-0.791757243599688	0.42850223730721	0.991902058514747
ENSMUSG00000121052.1|Gm56551	7.99261767499448	-1.10012420074455	1.39041193993104	-0.791221773310661	0.428814587892438	0.991902058514747
ENSMUSG00000121511.1|ENSMUSG00000121511	4.69813570493044	1.36712504736992	1.7353359135459	0.787815797908775	0.430804459005029	0.991902058514747
ENSMUSG00000097032.4|4930539J05Rik	86.6229283061532	0.612035687628562	0.781156394087293	0.78349955560905	0.433333814546066	0.993134150075533
ENSMUSG00000087523.3|Gm12319	8.71806237788941	-1.07254159571678	1.37163336737649	-0.781944812095245	0.434247007745726	0.993864286890929
ENSMUSG00000115222.2|Gm49747	21.1028698640504	0.6891425210439	0.881606064729098	0.78168985969449	0.434396862472552	0.993864286890929
ENSMUSG00000120369.1|Snhg7	44.1625448821524	0.488944373087589	0.626399789645552	0.780562798982194	0.435059678746666	0.994528546449999
ENSMUSG00000073407.2|Gm6034	10.7940712407502	0.93344027123212	1.19884319969566	0.778617480141758	0.436205078934007	0.996076930461042
ENSMUSG00000091160.2|Gm17133	21.8027871164767	0.708888654681146	0.914836215219546	0.774880402511201	0.438410333345035	0.996076930461042
ENSMUSG00000097675.4|1700101I11Rik	404.966193138785	0.252318656578963	0.324940702537424	0.776506773724055	0.437449822863843	0.996076930461042
ENSMUSG00000103956.2|Gm37118	4.73224647717875	1.36988466346633	1.76699123763549	0.775263982236522	0.43818368771849	0.996076930461042
ENSMUSG00000108466.2|Gm44771	27.8882592691432	0.901533484927454	1.16321864626174	0.775033556954001	0.438319830948711	0.996076930461042
ENSMUSG00000111088.3|9430081H08Rik	7.50036931434141	1.08443271955249	1.40157737515973	0.773723048596515	0.439094586948557	0.996076930461042
ENSMUSG00000112922.2|Gm47572	11.412654672684	-0.909649165560032	1.16935079357671	-0.777909563628617	0.436622329847485	0.996076930461042
ENSMUSG00000117461.2|Gm50081	101.803847445481	0.341800659507836	0.440223078583812	0.776426035198793	0.437497477239672	0.996076930461042
ENSMUSG00000120330.1|Gm56883	7.50036931434141	1.08443271955249	1.40157737515973	0.773723048596515	0.439094586948557	0.996076930461042
ENSMUSG00000116802.3|Gm5165	79.8268981366192	0.372945884469629	0.482453431842913	0.773019445721468	0.439510872395357	0.996174897534469
ENSMUSG00000097858.3|9530052C20Rik	10.677255154173	-0.929716606957165	1.20372716968014	-0.772364893287416	0.439898340579909	0.996207437954501
ENSMUSG00000105565.2|Gm43566	7.50842129988551	1.08050153240452	1.40291786474689	0.770181604750937	0.44119217418429	0.997509556373192
ENSMUSG00000110256.2|Gm45412	54.3876584012963	0.447717717129816	0.581350550279292	0.770133814984305	0.441220519129865	0.997509556373192
ENSMUSG00000006462.8|A530013C23Rik	20.1318398369901	-0.125582533355455	0.891180265599588	-0.140917094108859	0.88793543775613	0.997940955933229
ENSMUSG00000010492.11|Uckl1os	24.0905080859761	0.131917738241626	1.05857186122751	0.124618595178466	0.900825506335055	0.997940955933229
ENSMUSG00000025450.5|Gm9752	31.5657290906668	-0.282074509663101	0.793561229068505	-0.355453995647197	0.722249503663676	0.997940955933229
ENSMUSG00000026736.4|4930426L09Rik	30.9420150488285	0.232341043783392	0.73368701913305	0.316675963625381	0.751489489053732	0.997940955933229
ENSMUSG00000028009.8|1700061I17Rik	6.55280828840929	-0.384027289164993	1.49997385907205	-0.256022654556507	0.797933344350754	0.997940955933229
ENSMUSG00000031294.10|D630029K05Rik	4.4537197112573	0.0499899210432172	1.7371014372978	0.0287777788733976	0.977041823429162	0.997940955933229
ENSMUSG00000031736.13|Crnde	27.4155550282623	0.0314495304154115	0.774400541052992	0.0406114520176445	0.967605654299926	0.997940955933229
ENSMUSG00000034587.10|8430429K09Rik	116.746909848274	0.0404230522177041	0.411541920927153	0.0982234133685238	0.921754891178213	0.997940955933229
ENSMUSG00000036162.4|Fam219aos	174.096371206341	0.0261605300646806	0.357384938403607	0.0731998672958531	0.941647071988907	0.997940955933229
ENSMUSG00000037982.18|Gm9725	165.818320334996	0.185649970943804	0.363163212941474	0.511202578697647	0.609209213204084	0.997940955933229
ENSMUSG00000038491.10|Cdk19os	9.76165336299769	-0.214566245328427	1.24131535557642	-0.17285393624152	0.86276624008167	0.997940955933229
ENSMUSG00000039133.9|9330171B17Rik	14.6172068777965	-0.308429564274087	1.04443761148377	-0.295306833919855	0.767759496480172	0.997940955933229
ENSMUSG00000039545.17|Flicr	7.87116692337074	0.650368610780976	1.36071760667553	0.477960017266139	0.632678662884812	0.997940955933229
ENSMUSG00000039798.3|2600006K01Rik	40.1642197716272	0.192389093854114	0.705244847354922	0.272797588774573	0.785008813170783	0.997940955933229
ENSMUSG00000040840.8|4930579G18Rik	57.9621806805167	-0.211438271242245	0.560881211125169	-0.37697513671047	0.706192082181604	0.997940955933229
ENSMUSG00000042549.12|Map2k3os	49.356003525472	0.225920392301152	0.592849834037088	0.381075239176028	0.703147419960495	0.997940955933229
ENSMUSG00000042857.5|Gm9776	68.3546178638975	-0.0154718334122915	0.516014619115476	-0.0299833238035243	0.976080352868593	0.997940955933229
ENSMUSG00000043168.13|4930426D05Rik	91.7282907613076	-0.214176725052895	0.456640314079506	-0.469027193721676	0.639050198446614	0.997940955933229
ENSMUSG00000043340.4|6530409C15Rik	12.7668737078691	-0.476523904438136	1.15197328074998	-0.413658816919694	0.679123991749954	0.997940955933229
ENSMUSG00000043488.7|Frmd8os	70.1127664972118	-0.0184308759417423	0.748830194009634	-0.0246128909987639	0.980363736885093	0.997940955933229
ENSMUSG00000043794.10|D830025C05Rik	6.71734483807	0.26174372984684	1.47443091282936	0.177521867975873	0.859098489854626	0.997940955933229
ENSMUSG00000043993.8|2900052L18Rik	16.3758495020992	-0.5922969337183	0.994963837637995	-0.595294935667601	0.551646340543501	0.997940955933229
ENSMUSG00000044306.5|4930500M09Rik	25.9936457848162	-0.0663513974284406	0.828598155022636	-0.0800766897998076	0.936176262045738	0.997940955933229
ENSMUSG00000045075.4|Gm9796	15.5301723393203	-0.0420726818696533	1.00349155373819	-0.0419262939612447	0.966557455273133	0.997940955933229
ENSMUSG00000045391.5|1700120B22Rik	73.1099668240657	-0.127734156329735	0.560582767955026	-0.227859584046264	0.819755403477089	0.997940955933229
ENSMUSG00000045464.7|2810002D19Rik	75.6789391429453	-0.171186696509137	0.728552640791238	-0.234968191623355	0.814233421523427	0.997940955933229
ENSMUSG00000046085.8|4931422A03Rik	14.9125938830842	-0.20817644316998	1.92369139221341	-0.108217172469879	0.913823423290925	0.997940955933229
ENSMUSG00000048603.10|Gm9828	82.768754520725	0.302257616947422	2.14010225392016	0.141235128552273	0.887684195635509	0.997940955933229
ENSMUSG00000050936.6|Gm42743	41.7126638325261	0.132075709118188	0.640492094721665	0.206209741239014	0.836627078961169	0.997940955933229
ENSMUSG00000051074.6|4930579K19Rik	7.49802823618499	-0.488147740338554	1.39764208699389	-0.349265198065467	0.726890223182608	0.997940955933229
ENSMUSG00000051606.8|2010001K21Rik	17.4543075277338	-0.404142583741718	1.40842113833331	-0.286947257991293	0.774152704650556	0.997940955933229
ENSMUSG00000051844.14|B230319C09Rik	4.35461517434504	0.877686530318782	1.78045585840063	0.492956074242245	0.622043624831841	0.997940955933229
ENSMUSG00000052291.11|5330438D12Rik	27.4132139501059	-0.386517747037395	0.776257416892405	-0.497924707225012	0.618537112066989	0.997940955933229
ENSMUSG00000052368.3|Gm9873	5.3290150306366	-0.435462432103709	1.61578892866432	-0.269504527713085	0.787541458463044	0.997940955933229
ENSMUSG00000052403.12|Fcnaos	4.94518802825516	0.0814099990132062	1.66453427711584	0.0489085746880901	0.960992155428947	0.997940955933229
ENSMUSG00000052658.6|5830454E08Rik	5.45773772414922	0.10888822694359	1.59167783459332	0.0684109714774101	0.945458488316761	0.997940955933229
ENSMUSG00000052673.3|Gm9887	35.3322545386568	-0.482705766548985	0.700264941497983	-0.689318767717255	0.490622690007455	0.997940955933229
ENSMUSG00000052724.8|Gm9888	63.5286315905818	-0.267474097900699	0.835681497599838	-0.320067033515653	0.748917515600993	0.997940955933229
ENSMUSG00000052769.10|Gm9889	4.4537197112573	0.0499899210432172	1.7371014372978	0.0287777788733976	0.977041823429162	0.997940955933229
ENSMUSG00000053121.5|Gm5129	4.31196762439258	-0.63695540953477	1.80263167351011	-0.353347507921284	0.723827933399723	0.997940955933229
ENSMUSG00000053181.2|A830005F24Rik	10.1881279153316	0.158935652219478	1.21041743037924	0.131306480087353	0.895532865808297	0.997940955933229
ENSMUSG00000053358.3|Gm9905	33.509185824494	0.563301522161759	0.763924072262042	0.737378939367335	0.460891939280847	0.997940955933229
ENSMUSG00000053588.5|A730061H03Rik	6.34420615088425	-1.14395679157985	1.53102198154051	-0.747185086414503	0.454951845069774	0.997940955933229
ENSMUSG00000053714.10|4732471J01Rik	50.8104692883216	-0.263743342329343	0.834341436973948	-0.316109605302486	0.751919316308774	0.997940955933229
ENSMUSG00000053925.6|Gm9929	13.0108049093821	-0.517411271722114	1.11657776809253	-0.463390268468284	0.643084652822307	0.997940955933229
ENSMUSG00000054006.15|D630008O14Rik	31.6163219681424	-0.351217755197811	0.731597820924166	-0.480069438635216	0.631178018468222	0.997940955933229
ENSMUSG00000054181.12|A930012O16Rik	19.2879123021865	0.145966661786905	0.959294786217393	0.152160382693695	0.879060440086436	0.997940955933229
ENSMUSG00000054418.7|2900041M22Rik	11.0441981418111	0.371939437389014	1.16794403587662	0.318456557817728	0.750138642479244	0.997940955933229
ENSMUSG00000054426.13|A930005H10Rik	126.555065382615	-0.0583364983788938	0.397652838634143	-0.146702079580943	0.883367177098057	0.997940955933229
ENSMUSG00000054510.7|Gm14461	138.486074693923	0.159245782345301	0.383795447318134	0.414923583534069	0.678197844830456	0.997940955933229
ENSMUSG00000054556.8|Gm4876	42.820904832858	-0.115200019260386	1.23168938456217	-0.0935300902194072	0.925482445923259	0.997940955933229
ENSMUSG00000054945.6|Gm9958	8.64999403548937	-0.628114957714222	1.31173969304629	-0.478841161126666	0.632051631894683	0.997940955933229
ENSMUSG00000055188.13|Rbm3os	8.77920152116204	0.452035961571803	1.31884452533009	0.342751516869408	0.731785402772569	0.997940955933229
ENSMUSG00000055271.6|9330161L09Rik	6.46980772258523	0.146260124540603	1.48702602751018	0.0983574744723837	0.92164844134379	0.997940955933229
ENSMUSG00000056411.3|Gm12500	29.1331576811893	0.423067506884931	0.760627962420199	0.556208196105224	0.578068536883308	0.997940955933229
ENSMUSG00000056418.5|BC043934	25.1173343370413	-0.283819011348574	0.807529359599236	-0.351465873004826	0.725238870813217	0.997940955933229
ENSMUSG00000056735.7|A930024E05Rik	21.0974076640823	0.373316849546933	0.874490832774066	0.426896241282135	0.669454903369348	0.997940955933229
ENSMUSG00000056753.4|C330011M18Rik	7.93567589587464	-0.625680511128059	1.36669763782623	-0.45780463345442	0.647092806649968	0.997940955933229
ENSMUSG00000056771.9|Gm10010	21.6218174228362	-0.164092918368276	0.900191395307735	-0.182286699499254	0.855357736077862	0.997940955933229
ENSMUSG00000056821.14|1700028I16Rik	9.60019139107308	-0.68138466418046	1.25826006282453	-0.541529278653964	0.588142822572868	0.997940955933229
ENSMUSG00000057359.8|Gm17494	1751.18510897729	0.0556411017317812	0.217757208616214	0.255518988718513	0.798322279379791	0.997940955933229
ENSMUSG00000058812.3|0610039K10Rik	30.6380791064598	-0.382827088384252	1.4611757306864	-0.261999347747459	0.793321945052381	0.997940955933229
ENSMUSG00000059659.9|Gm10069	96.7933112938002	0.290167516926765	0.585696278164628	0.495423187314851	0.620301430497041	0.997940955933229
ENSMUSG00000060029.15|4930473A02Rik	81.3609767017072	-0.076995818841383	0.478406480756646	-0.160942257135829	0.872138879726884	0.997940955933229
ENSMUSG00000060143.9|Gm10076	1327.92844373965	0.655391505783699	0.896230593766941	0.731275533709497	0.46461087156601	0.997940955933229
ENSMUSG00000060149.9|BC002059	102.245442814713	0.0703708343897252	0.432794739280753	0.16259632570089	0.870836280160366	0.997940955933229
ENSMUSG00000062470.11|Fbxl12os	20.4184651325312	-0.0793625254514132	0.893810073518558	-0.0887912631583979	0.929247801255527	0.997940955933229
ENSMUSG00000063714.17|Sp3os	75.0165344660825	-0.316059223573283	0.497908960163849	-0.634773118903656	0.525576397531713	0.997940955933229
ENSMUSG00000066057.9|Gm1976	136.670585795823	0.066248818248631	0.38732216497989	0.171043188948587	0.864189806079574	0.997940955933229
ENSMUSG00000066175.4|2510046G10Rik	21.2976514118701	0.228598651486085	0.994682274977272	0.229820775172965	0.818231040522716	0.997940955933229
ENSMUSG00000066178.5|6030445D17Rik	5.76666269032625	-0.628118277799017	1.56701593322943	-0.400837199213757	0.688539989144606	0.997940955933229
ENSMUSG00000067577.10|A430093F15Rik	126.637049820043	-0.148049099343632	0.404237087684097	-0.36624323659122	0.71418358191174	0.997940955933229
ENSMUSG00000068314.6|Gm6899	23.0556536247441	0.0655664136895547	1.05417006155364	0.0621971881775153	0.950405801665869	0.997940955933229
ENSMUSG00000068601.3|Gm10244	47.0370931593637	0.413004883279148	0.627146017039481	0.658546609653662	0.510186957198143	0.997940955933229
ENSMUSG00000070461.4|9230112E08Rik	204.778506701837	0.0209354922140981	0.344163493455311	0.0608300781814809	0.951494535745019	0.997940955933229
ENSMUSG00000070717.2|Gm10300	13.2099835675268	-0.064615598437988	1.15912753459479	-0.0557450293513876	0.955544927015207	0.997940955933229
ENSMUSG00000071181.3|3830408C21Rik	16.0216406563182	-0.0295442032384138	0.987780694622	-0.0299096787366548	0.976139086788426	0.997940955933229
ENSMUSG00000071456.8|1110002L01Rik	567.606533053439	0.126353274098107	0.24529368738365	0.515110174443605	0.606476033299929	0.997940955933229
ENSMUSG00000072573.4|Gm10369	6.81332825317063	0.477126203132055	1.44990648445198	0.32907377699769	0.742099924339935	0.997940955933229
ENSMUSG00000072660.6|Gm6288	20.6730608738627	-0.078792294055929	1.17418768839283	-0.0671036622465154	0.9464991784181	0.997940955933229
ENSMUSG00000072769.8|Gm10419	27.7697173299679	-0.120645226638323	0.777667930063088	-0.155137201849812	0.876713154374699	0.997940955933229
ENSMUSG00000072809.3|9330160F10Rik	124.911229356797	0.066683840801763	0.402201434375452	0.165797123288014	0.868316610074759	0.997940955933229
ENSMUSG00000072893.13|4933439C10Rik	51.2960667141788	-0.118571555626667	0.587354031620834	-0.201874081462354	0.840015164900232	0.997940955933229
ENSMUSG00000073000.4|Gm10451	20.2990127163024	-0.477940036913976	0.891993624809269	-0.535811045752902	0.592089147441149	0.997940955933229
ENSMUSG00000073144.6|4930599N23Rik	83.8821538735662	0.114900574567824	0.471868524468901	0.243501247931609	0.807617118488873	0.997940955933229
ENSMUSG00000073147.5|5031425E22Rik	142.583054940578	-0.0644330130649048	0.382901443616885	-0.168275712037727	0.866366380372285	0.997940955933229
ENSMUSG00000073236.6|2500004C02Rik	51.0189579861692	-0.357540037926091	0.586014602366344	-0.610121380051511	0.541781404832943	0.997940955933229
ENSMUSG00000073374.5|C030034I22Rik	19.9708626572255	-0.0231664965714624	0.893654189435843	-0.0259233346022663	0.979318487978057	0.997940955933229
ENSMUSG00000073394.5|Runx2os1	9.15185541618774	0.690992885841624	1.27552659189503	0.541731462309244	0.588003512333224	0.997940955933229
ENSMUSG00000073415.5|Gm10501	33.5033920344625	0.284998475270999	0.706725352322968	0.403266239613768	0.686752374856481	0.997940955933229
ENSMUSG00000073437.12|D330041H03Rik	403.243043654984	-0.08003833220371	0.496263108753154	-0.161282051379567	0.871871259115474	0.997940955933229
ENSMUSG00000073478.8|D730003I15Rik	39.9635867370024	-0.435221738059092	0.654786361964054	-0.664677463277686	0.506256811426836	0.997940955933229
ENSMUSG00000073485.4|H3f3aos	5.75363329697414	-0.634787692080594	1.58410939602392	-0.400722130475268	0.688624715452373	0.997940955933229
ENSMUSG00000073535.7|Gm5532	5.3290150306366	-0.435462432103709	1.61578892866432	-0.269504527713085	0.787541458463044	0.997940955933229
ENSMUSG00000073538.12|E330020D12Rik	9.76116857083764	-0.897574725513091	1.26428919532219	-0.709944155841933	0.477738766977608	0.997940955933229
ENSMUSG00000073590.4|3222401L13Rik	31.8880150402594	-0.324379245135821	0.724844019564374	-0.447515929469585	0.654502589012577	0.997940955933229
ENSMUSG00000073627.8|C130036L24Rik	12.4190137637323	0.138511299316192	1.10887790726633	0.124911226392506	0.900593830608525	0.997940955933229
ENSMUSG00000073628.6|Gm10552	7.92762391033054	-0.623520306303977	1.36915939414364	-0.455403738214108	0.648818806404748	0.997940955933229
ENSMUSG00000073631.3|Gm10553	23.7029457429037	-0.478027264776913	0.832894478960873	-0.573934966375698	0.566011810255607	0.997940955933229
ENSMUSG00000073731.13|AI507597	19.1538806108024	-0.148117677040106	0.923107266307653	-0.16045554232561	0.872522239888016	0.997940955933229
ENSMUSG00000073778.3|Faddos	52.6473178296489	0.125028894580394	0.579816777868987	0.215635178823068	0.829272132104046	0.997940955933229
ENSMUSG00000074136.10|4930513N10Rik	37.4580762353379	0.429466905886834	0.672605628269963	0.638512209586298	0.523140308715979	0.997940955933229
ENSMUSG00000074146.10|4930579C12Rik	19.0233016312934	-0.571723349076358	0.920895441744664	-0.620834161143431	0.534708744052629	0.997940955933229
ENSMUSG00000074171.3|Gm6658	6.6765535741139	0.0515286809849104	1.45928415435734	0.0353109302468945	0.971831807690491	0.997940955933229
ENSMUSG00000074178.4|Gm10638	9.54065982637718	0.374641498837208	1.2490827092766	0.299933299896674	0.764228033344484	0.997940955933229
ENSMUSG00000074284.8|Gm10658	27.411215614711	0.399998902677616	0.777816119920682	0.514258951998071	0.607070956316272	0.997940955933229
ENSMUSG00000074355.3|Gm10676	138.56058744329	-0.0322229722123419	0.385662456347992	-0.083552266190169	0.933412420224688	0.997940955933229
ENSMUSG00000074357.4|AA386476	4.76264467743433	-0.85052673983234	1.71115678869531	-0.497047813181886	0.61915533461418	0.997940955933229
ENSMUSG00000074385.4|Gm10684	6.45058262968539	0.954500149440557	1.50867526432295	0.632674354788276	0.52694632021845	0.997940955933229
ENSMUSG00000074466.14|Gm15417	97.1565509082738	0.210477371375226	0.444552185060723	0.473459311298799	0.635885523374966	0.997940955933229
ENSMUSG00000074629.4|4930518I15Rik	10.6660820468173	-0.437146658273071	1.19444610069022	-0.365982741306169	0.714377953950081	0.997940955933229
ENSMUSG00000074635.4|3110070M22Rik	9.87920294915457	0.592970808578721	1.22949926714404	0.482286427023346	0.629602487904465	0.997940955933229
ENSMUSG00000074782.4|4833422C13Rik	8.3218439764125	0.461084977059336	1.32741276823498	0.347356141279571	0.728323778569803	0.997940955933229
ENSMUSG00000074807.4|Gm10762	29.2459785669578	0.075130095570952	0.757225301665075	0.0992176244055068	0.920965481651766	0.997940955933229
ENSMUSG00000075020.8|Mir670hg	4.74341958453449	0.223022013951633	1.69553849917153	0.131534621042581	0.895352400849059	0.997940955933229
ENSMUSG00000075029.8|4930558J22Rik	4.67778782561391	-1.24626826029821	2.25244387495625	-0.553296032880026	0.580060717109063	0.997940955933229
ENSMUSG00000075480.3|Gm10840	4.94518802825516	0.0814099990132062	1.66453427711584	0.0489085746880901	0.960992155428947	0.997940955933229
ENSMUSG00000075576.13|Gm12359	52.5367551393929	0.142240810916627	0.608609844967805	0.233714278683992	0.815206801932228	0.997940955933229
ENSMUSG00000075585.4|6330403L08Rik	149.748735753533	-0.134042995409622	0.375593547384355	-0.356883115652815	0.721179310212959	0.997940955933229
ENSMUSG00000075591.3|Gm10874	486.268341821207	0.123882588341555	0.286708606980427	0.432085348417923	0.665679383043684	0.997940955933229
ENSMUSG00000078143.5|Gm17344	991.19786068966	-0.112336141485904	0.217606086987742	-0.516236209386146	0.605689443392875	0.997940955933229
ENSMUSG00000078308.3|Gm47854	147.780795585513	0.91096507380404	1.71037187212528	0.5326122866322	0.594301995168291	0.997940955933229
ENSMUSG00000078700.12|D030028A08Rik	153.920061454798	0.214108416438093	0.370267020848244	0.578254082547218	0.563092590221819	0.997940955933229
ENSMUSG00000078772.3|Gm12353	25.3067113816665	0.0906275701443667	0.809647791912621	0.111934560990129	0.910875293083524	0.997940955933229
ENSMUSG00000079671.10|2610203C22Rik	61.5958903116903	-0.312666109494585	0.539891375602787	-0.579127809081029	0.562502937086878	0.997940955933229
ENSMUSG00000079694.3|Gm14862	38.5315079514051	-1.21774673474194	2.65143816558823	-0.459277817807145	0.646034674921878	0.997940955933229
ENSMUSG00000080058.3|Gm11175	1275.33841294433	0.0881692045818754	0.208263914729183	0.423353247232131	0.672037550367531	0.997940955933229
ENSMUSG00000080727.4|C920021L13Rik	63.2759294804938	-0.0884240328132889	0.553761670375704	-0.15967886104016	0.873134053663951	0.997940955933229
ENSMUSG00000081650.2|Gm16181	27.3747637643062	-0.02001979003187	0.774302987386133	-0.0258552405944502	0.979372800930746	0.997940955933229
ENSMUSG00000083545.3|Gm13320	16.6774205909343	0.599798972719754	1.27950445970175	0.468774429172028	0.639230879453117	0.997940955933229
ENSMUSG00000084771.10|A230072E10Rik	17.7734495868165	-0.604956850209198	0.964659990631785	-0.627119250393077	0.530581069360163	0.997940955933229
ENSMUSG00000084792.2|1700056N10Rik	5.16803785087203	-0.0461870916556834	1.63270516006991	-0.0282886909316228	0.977431900320897	0.997940955933229
ENSMUSG00000084799.9|Ino80dos	82.4082802588082	0.128802958783474	0.474674127961706	0.27135028263825	0.786121636632369	0.997940955933229
ENSMUSG00000084806.3|Gm15232	53.5668207862911	-0.417873721928624	0.574186721887932	-0.72776625790762	0.466756682911577	0.997940955933229
ENSMUSG00000084808.8|9430091E24Rik	37.5847531021893	-0.408933156512794	0.673701545478431	-0.60699453527658	0.54385453875403	0.997940955933229
ENSMUSG00000084843.2|B230312C02Rik	21.5927306024715	-0.391899306526758	0.865245691421142	-0.452934132365426	0.650596172056666	0.997940955933229
ENSMUSG00000084846.2|A730011C13Rik	34.6570245790984	-0.47582229943346	0.730414776597562	-0.651441228571454	0.514761703870751	0.997940955933229
ENSMUSG00000084849.2|Gm16105	7.72136285096192	0.276003751366185	1.38379855950727	0.199453706227634	0.8419078528186	0.997940955933229
ENSMUSG00000084866.4|A930006K02Rik	9.85456220036221	-0.0561733407733914	1.24947316988062	-0.0449576206416329	0.964141088604477	0.997940955933229
ENSMUSG00000084880.2|Tomm6os	341.736240672191	0.417778650829488	0.658120741946876	0.634805475958104	0.525555291434106	0.997940955933229
ENSMUSG00000084892.2|Gm14471	19.2973357815669	0.0730467200263512	0.909412768812065	0.08032295403304	0.935980402515969	0.997940955933229
ENSMUSG00000084899.2|Gm15344	948.855299105597	2.40562679807695	3.39954178431373	0.707632660724178	0.479173405024126	0.997940955933229
ENSMUSG00000084917.4|Gm17477	18.4251615839992	-0.0551507069434568	0.937983786560526	-0.0587970791538816	0.953113734935241	0.997940955933229
ENSMUSG00000084918.3|Gm12708	29.6701585852108	-0.351239278423028	0.751218566989562	-0.467559368015338	0.640099727426889	0.997940955933229
ENSMUSG00000084925.9|1810062O18Rik	46.4884334086356	-0.43235680371514	0.615627870157659	-0.702302193700905	0.482490725498655	0.997940955933229
ENSMUSG00000084950.8|Gm5577	732.737480737201	0.129991746856871	0.230165472890316	0.564775182065722	0.572226689629434	0.997940955933229
ENSMUSG00000084964.3|Gm15503	5.20834432266808	-1.04615971035834	1.66235773586771	-0.629322851385098	0.529137713995707	0.997940955933229
ENSMUSG00000084968.2|Gm12743	25.7936870830164	0.343116172670696	0.79621794016155	0.430932481376995	0.666517464943621	0.997940955933229
ENSMUSG00000084974.2|Gm15567	38.2494479486486	-0.0201343941996305	0.66879746520899	-0.0301053685861964	0.975983019160503	0.997940955933229
ENSMUSG00000084990.2|Gm14549	18.6382097930967	0.10349021470869	0.936825319331491	0.110469062452901	0.912037384260073	0.997940955933229
ENSMUSG00000084997.8|Gm15471	26.1663409780421	0.426439300550297	0.791164647867872	0.539001965898651	0.589885498069134	0.997940955933229
ENSMUSG00000085030.2|2810455O05Rik	5.536979173905	-1.58035818129179	2.11332670578849	-0.747805900982145	0.454577242249692	0.997940955933229
ENSMUSG00000085039.3|Gm15927	57.4257814321835	-0.0866650790430003	0.590134173263144	-0.14685656748835	0.883245234261083	0.997940955933229
ENSMUSG00000085054.3|Gm15834	10.948367928807	0.585016665974924	1.24730958103105	0.469022827108677	0.639053319604557	0.997940955933229
ENSMUSG00000085088.2|4931413K12Rik	7.5599008790373	-0.292293504324479	1.38649136994714	-0.21081523524782	0.833031449700131	0.997940955933229
ENSMUSG00000085106.2|Gm16000	9.17108050908758	0.132468479675861	1.27725667294952	0.103713280565571	0.917396887127146	0.997940955933229
ENSMUSG00000085154.9|C130046K22Rik	42.947583653579	0.121489205349759	0.632268314537637	0.192148179113801	0.847626136500804	0.997940955933229
ENSMUSG00000085166.2|Gm15522	18.0457341091147	0.283969862737658	0.988629284877481	0.287235940793368	0.77393166847783	0.997940955933229
ENSMUSG00000085174.2|Gm16206	11.89036009675	0.131914244971119	1.13956496702311	0.115758424300915	0.907844001531409	0.997940955933229
ENSMUSG00000085175.9|Gm11423	37.4471983794773	-0.0479403064152714	0.67264251445915	-0.0712715972968474	0.943181599801989	0.997940955933229
ENSMUSG00000085184.11|4933439K11Rik	21.653384953584	-0.0882932174219372	0.867628328160482	-0.101763871183337	0.918944103346953	0.997940955933229
ENSMUSG00000085208.5|Brip1os	1781.61795781595	0.114802780986663	0.2044919536198	0.561404881485505	0.574521557032771	0.997940955933229
ENSMUSG00000085227.3|6330418K02Rik	68.7485892225598	0.372587640378154	0.513074743823622	0.726185891750379	0.467724819649866	0.997940955933229
ENSMUSG00000085255.2|Taco1os	35.8556219764659	-0.346750620936089	0.725989332652224	-0.477624953068279	0.632917167333557	0.997940955933229
ENSMUSG00000085260.9|Med9os	4.41033866172515	1.2726175943387	2.32492050103763	0.547381122825802	0.584116921457989	0.997940955933229
ENSMUSG00000085262.2|Gm11574	177.273577020236	0.0728708645940492	0.402481160406252	0.181054100819267	0.856325111338099	0.997940955933229
ENSMUSG00000085278.2|Gm12841	8.87284385810624	-0.687962856208343	1.2998568316439	-0.529260484278327	0.596624763697417	0.997940955933229
ENSMUSG00000085286.2|Ube4bos3	14.9502878006059	-0.591182988598267	1.04195973809962	-0.567376038614023	0.570458725827588	0.997940955933229
ENSMUSG00000085289.2|Gm15337	16.2283865078468	-0.0661782927898254	0.986282915501491	-0.0670986912068491	0.946503135814642	0.997940955933229
ENSMUSG00000085304.2|Gm12802	54.3391569473668	-0.0892264677881367	0.568900061467937	-0.156840320174874	0.875370695166093	0.997940955933229
ENSMUSG00000085310.8|Gm11491	38.2534693420065	0.126543531455619	0.837367915188854	0.151120587689438	0.879880592379599	0.997940955933229
ENSMUSG00000085314.2|Gm14866	5.97833940558738	0.128169939710898	1.55399764387521	0.0824775637312296	0.934266959087225	0.997940955933229
ENSMUSG00000085315.9|A430018G15Rik	15.5221203537762	-0.0407695111089583	1.00428281639185	-0.0405956474048151	0.967618254165837	0.997940955933229
ENSMUSG00000085316.3|D330050G23Rik	22.8986978383375	0.403371718051133	0.84666995667464	0.476421437741108	0.633774164857088	0.997940955933229
ENSMUSG00000085334.8|Gm12940	172.592408212692	0.0642525539203806	0.38035352763866	0.168928507957526	0.865852875330557	0.997940955933229
ENSMUSG00000085335.2|Gm13684	8.97243318717855	-0.345159105631776	1.29489593786761	-0.266553547306799	0.789812925704021	0.997940955933229
ENSMUSG00000085337.2|Gm15964	129.58865020097	0.272057580008037	0.408380825912225	0.666185978247939	0.505292234208613	0.997940955933229
ENSMUSG00000085347.3|Hk1os	28.0183772318693	0.502442958715466	0.766729180384431	0.655306947445962	0.512270148650863	0.997940955933229
ENSMUSG00000085355.3|3010003L21Rik	12.0939848264671	0.494061477982897	1.1275987104355	0.438153638710781	0.661274913560586	0.997940955933229
ENSMUSG00000085363.2|Gm15478	6.39490568638082	-0.0796043740043696	1.49084042036619	-0.0533956370627627	0.957416681375306	0.997940955933229
ENSMUSG00000085379.3|2310058D17Rik	14.1350088380825	-0.704734247035793	1.05684788580478	-0.666826566530099	0.504882921154265	0.997940955933229
ENSMUSG00000085396.9|Firre	319.327315577006	-0.172372775710089	0.289224493969443	-0.595982633920003	0.551186828106059	0.997940955933229
ENSMUSG00000085399.9|Foxd2os	18.8857469085814	0.145045473612495	0.917484569901578	0.158090368351431	0.874385590114018	0.997940955933229
ENSMUSG00000085403.2|Gm13068	36.2653657161529	0.3158136583698	0.692679272195372	0.455930574288535	0.648439902809933	0.997940955933229
ENSMUSG00000085408.3|C530005A16Rik	64.6512788558226	-0.283197274723418	0.53430867610538	-0.530025596416787	0.596094184007169	0.997940955933229
ENSMUSG00000085433.4|Gm16001	51.4520664861354	-0.159450409166725	0.58939926636038	-0.270530382827507	0.786752245897914	0.997940955933229
ENSMUSG00000085448.2|Gm13963	11.7647119809735	-0.119133035976472	1.14937948699251	-0.103649871365112	0.917447209143446	0.997940955933229
ENSMUSG00000085485.2|Gm14024	31.1048019705139	0.486799307146875	0.764470061903853	0.636780079960932	0.524268103174643	0.997940955933229
ENSMUSG00000085492.9|Trmt61b	81.6780603114494	-0.0229428511144829	0.48090189334208	-0.047707965870209	0.961948985487389	0.997940955933229
ENSMUSG00000085505.2|Gm12868	5.5289271883609	-1.57773649713498	2.11930961050987	-0.744457765543473	0.456599583124566	0.997940955933229
ENSMUSG00000085511.2|Gm11738	5.11421719356383	-0.330331392377636	1.64488979423294	-0.200822811069649	0.840837125625468	0.997940955933229
ENSMUSG00000085525.8|Gm13166	37.5124282288817	0.509523479957176	0.70444437529524	0.723298386396555	0.469496583947286	0.997940955933229
ENSMUSG00000085526.3|Gm16083	170.178024859702	-0.402224017675167	1.936702476782	-0.207684981300534	0.835474945179431	0.997940955933229
ENSMUSG00000085527.2|Gm15535	4.52862174746172	0.372559777061255	1.734718725926	0.214766677440679	0.829949234204774	0.997940955933229
ENSMUSG00000085541.2|Gm16010	8.24694194020808	0.285815954949918	1.32985293311192	0.214922979702046	0.829827368311869	0.997940955933229
ENSMUSG00000085543.2|Gm13568	43.5486412488476	-0.0831821257049371	2.85568073859724	-0.0291286503356806	0.976761985824941	0.997940955933229
ENSMUSG00000085560.3|C230038L03Rik	16.7663569961885	-0.661162842574938	0.981443856033074	-0.673663438321689	0.500525311425699	0.997940955933229
ENSMUSG00000085572.2|Gm16234	125.65326282294	0.112388827317817	0.406022959926572	0.276804118018701	0.781930518960041	0.997940955933229
ENSMUSG00000085587.2|Gm14493	161.280974686337	-0.113109722563949	0.364182763073729	-0.310585052431626	0.756116092017419	0.997940955933229
ENSMUSG00000085589.8|A430078I02Rik	6.78556638256663	0.272686546946016	1.51290921951578	0.180239860679341	0.85696426652858	0.997940955933229
ENSMUSG00000085591.2|Gm13479	4.32499701774468	-0.62812118177615	1.77372424706186	-0.354125610458683	0.723244749741006	0.997940955933229
ENSMUSG00000085604.2|Dhx58os	87.5019008656359	0.175094361808552	0.463566479665236	0.377711438357226	0.705644969636736	0.997940955933229
ENSMUSG00000085609.3|1700016P03Rik	105.034055580591	-0.0572393009153297	0.431025413222334	-0.132797972368752	0.894353157972597	0.997940955933229
ENSMUSG00000085615.4|A330035P11Rik	14.0562521804868	0.371940218179703	1.04803287240012	0.354893656463195	0.722669260968524	0.997940955933229
ENSMUSG00000085622.10|3110056K07Rik	55.4560423901027	-0.351588994090109	0.568614092600263	-0.618326205181265	0.536360331224441	0.997940955933229
ENSMUSG00000085626.2|Gm12898	32.6492246380549	0.220237897850454	0.718507080026574	0.306521541642023	0.759207580803751	0.997940955933229
ENSMUSG00000085628.6|Appbp2os	7.97832344582711	0.191886509938632	1.35343179689269	0.141777746303271	0.88725556236167	0.997940955933229
ENSMUSG00000085636.2|Gm11769	190.944379036536	0.0929745073538207	0.454193531849031	0.204702402905915	0.837804642916629	0.997940955933229
ENSMUSG00000085655.6|Gm15952	11.1122664842111	0.04339751249432	1.17895419757245	0.0368101768361133	0.970636359607279	0.997940955933229
ENSMUSG00000085665.2|Gm12059	6.11823520645574	-0.214606058050468	1.51997830816338	-0.14119021100359	0.887719679096342	0.997940955933229
ENSMUSG00000085687.2|Gm16153	29.723979242519	-0.301404328025397	0.748372757822521	-0.402746258298296	0.687134900043194	0.997940955933229
ENSMUSG00000085704.3|4921531C22Rik	47.5146555868404	-0.0651542174787318	0.604486529115352	-0.107784399387829	0.914166718273632	0.997940955933229
ENSMUSG00000085714.2|Gm13008	323.754196457904	-0.118909129337178	0.287426345610206	-0.413702957829888	0.679091660646237	0.997940955933229
ENSMUSG00000085725.3|Gm15873	4.62445196046576	-0.120024405185625	2.32711450885075	-0.0515764930041621	0.958866150269297	0.997940955933229
ENSMUSG00000085735.2|Mettl5os	5.71284203301804	-0.905941506930402	1.5933707727278	-0.568569175760304	0.569648548180858	0.997940955933229
ENSMUSG00000085741.10|5430405H02Rik	139.351319692363	0.294939344175458	0.384505102545818	0.767062237204805	0.443044512739006	0.997940955933229
ENSMUSG00000085754.8|Gm15886	381.947343425012	-0.0667974619171306	0.274797071290925	-0.243079235172826	0.807944016790138	0.997940955933229
ENSMUSG00000085762.2|Lrrc75aos2	23.9245772737808	-0.284886492132573	0.835866845592794	-0.340827601471061	0.733233370258567	0.997940955933229
ENSMUSG00000085767.2|Gm13563	209.916061052637	0.0251671209866535	0.360057757975874	0.0698974551420158	0.944275278679635	0.997940955933229
ENSMUSG00000085802.3|Gm16059	23.6543385781439	0.496456403380137	0.851900172406134	0.582763590689188	0.560052458272019	0.997940955933229
ENSMUSG00000085819.8|Ube4bos1	126.563788336621	-0.162230957468764	0.407834532549565	-0.397786220932744	0.690787775045115	0.997940955933229
ENSMUSG00000085823.9|Gm13012	4.74664736436718	1.03086782580967	3.08972154559913	0.333644249358973	0.738648023540685	0.997940955933229
ENSMUSG00000085828.2|Gm15612	7.50158760608114	0.360840963700141	1.423919558797	0.253413868410515	0.799948411905574	0.997940955933229
ENSMUSG00000085838.2|Chn1os1	5.57840843211773	0.63943683823767	1.59102306231331	0.40190293490023	0.687755462710278	0.997940955933229
ENSMUSG00000085873.3|Ttc39aos1	46.4872151168959	-0.321294503670608	0.610888074947684	-0.525946596188056	0.598925312533782	0.997940955933229
ENSMUSG00000085903.2|Gm15340	5.24293988707644	0.232362589402813	1.62292847494716	0.143174879848219	0.88615206838581	0.997940955933229
ENSMUSG00000085912.3|Trp53cor1	114.668606451332	-0.264533673617979	0.413904166468882	-0.639118170456655	0.522746060134263	0.997940955933229
ENSMUSG00000085913.3|Gm15601	99.030119411761	-0.0763954484246923	0.454433698929647	-0.168111318779023	0.866495704981386	0.997940955933229
ENSMUSG00000085929.3|Gm13421	24.9048775781249	0.197550550268222	0.808548279008326	0.244327463674173	0.806977214950896	0.997940955933229
ENSMUSG00000085941.2|Gm11201	18.2952205987469	0.0636476461317425	0.944081306304208	0.0674175473094618	0.946249300236347	0.997940955933229
ENSMUSG00000085956.3|4930481B07Rik	5.87616029093902	0.752672727899164	1.550913263685	0.485309362891643	0.627456914892566	0.997940955933229
ENSMUSG00000085984.9|1700001G11Rik	22.814597254795	0.141409511561831	1.23338995541576	0.114651097117264	0.908721677067437	0.997940955933229
ENSMUSG00000085995.4|Gm2788	37.0967374970665	-0.481188639028871	0.727549572460665	-0.661382615347337	0.508366971888136	0.997940955933229
ENSMUSG00000086006.4|Gm13293	7.0819467475516	0.578214797750157	1.42557534171256	0.405601009523315	0.685035786983892	0.997940955933229
ENSMUSG00000086013.2|Gm15706	10.571954917713	-0.102950044267884	1.19287052465378	-0.0863044581454169	0.931224394614143	0.997940955933229
ENSMUSG00000086016.2|1700084C06Rik	92.584144247894	-0.0368487782451093	0.717729674039898	-0.0513407478858969	0.959053998783834	0.997940955933229
ENSMUSG00000086032.2|Gm15929	9.28920797555558	0.625239192502714	1.99381033791018	0.313590104642582	0.753832376060522	0.997940955933229
ENSMUSG00000086035.3|Gm12610	19.7046317850765	0.266293348568597	0.912298648053813	0.291892736152438	0.770368637478717	0.997940955933229
ENSMUSG00000086075.3|Gm15728	7.76664673056597	-0.362714579465429	1.37205650543509	-0.264358339491571	0.791503810179765	0.997940955933229
ENSMUSG00000086083.2|Gm15829	31.2799894901231	0.0486543239255169	1.09757228315401	0.0443290384353573	0.964642125095368	0.997940955933229
ENSMUSG00000086090.2|Gm12531	54.9209443161531	0.0608028029566567	0.569361885406934	0.106791136735821	0.914954679124305	0.997940955933229
ENSMUSG00000086107.2|Gm16312	14.5966102910604	0.129497695995757	1.06022609427827	0.122141585360536	0.902786888059641	0.997940955933229
ENSMUSG00000086108.3|Gm5602	10.3064575451437	-0.677921197526184	1.21459133136458	-0.558147567844525	0.576743620940394	0.997940955933229
ENSMUSG00000086111.3|Gm15326	15.8663743839413	-0.629197445420024	1.00126031683387	-0.628405455446028	0.529738364186625	0.997940955933229
ENSMUSG00000086156.2|Gm15354	8.43753727657301	0.811009051622388	1.32234195900816	0.613312650406023	0.539669630318352	0.997940955933229
ENSMUSG00000086165.2|Gm15690	4.96626940715136	0.0834171070138929	1.66620569469429	0.0500641110995589	0.960071299050285	0.997940955933229
ENSMUSG00000086191.3|Zfp652os	18.1337120827467	0.0946506299516799	0.94769976395566	0.099874067243208	0.920444304732449	0.997940955933229
ENSMUSG00000086192.2|Gm13609	52.4561310431028	-0.242671366601999	0.581323376379696	-0.417446427345278	0.676351901918236	0.997940955933229
ENSMUSG00000086193.3|Gm11508	186.258991102821	-0.143045765152515	0.345015668650123	-0.414606576310527	0.678429933192247	0.997940955933229
ENSMUSG00000086206.2|Gm13783	6.37333951532456	-1.14148714850311	1.53369621713689	-0.744271998423547	0.456711938063037	0.997940955933229
ENSMUSG00000086213.3|A330040F15Rik	6.05636256360343	-0.455190522128411	1.53435680024083	-0.296665366267458	0.766722000962982	0.997940955933229
ENSMUSG00000086220.2|Gm16599	25.482527696704	0.401012647765614	0.853242964391122	0.469986468686301	0.638364685051726	0.997940955933229
ENSMUSG00000086234.4|Usp46os2	21.2626777133227	0.0289357559336401	0.88436377594273	0.0327192912246938	0.973898439954108	0.997940955933229
ENSMUSG00000086237.2|Gm15591	13.0202283887626	-0.630391729570107	1.12735158292591	-0.559179353732753	0.576039322182955	0.997940955933229
ENSMUSG00000086241.3|4930483K19Rik	7.66256478584571	0.0823752517411832	1.39994986338034	0.0588415727562407	0.953078295535001	0.997940955933229
ENSMUSG00000086245.2|Gm16170	11.9325228545425	0.133496480285177	1.13309583961448	0.117815700683004	0.906213688846248	0.997940955933229
ENSMUSG00000086288.2|Gm15265	101.633067705006	-0.198674700615875	0.4422232541764	-0.449263349992501	0.653241692955224	0.997940955933229
ENSMUSG00000086296.4|D030055H07Rik	29.4612611961906	0.271169415478352	0.752058520645417	0.360569567439558	0.718421242639534	0.997940955933229
ENSMUSG00000086329.2|Gm14233	102.946980268395	-0.108492705147468	0.433451748230025	-0.250299383012046	0.802355833570737	0.997940955933229
ENSMUSG00000086347.2|Gm11626	64.8726141285257	0.434268054569915	0.756295061937016	0.574204535274462	0.56582940067206	0.997940955933229
ENSMUSG00000086350.3|B230369F24Rik	5.63793999681363	-1.21311984501738	1.60945302097033	-0.753746663749155	0.451001356063361	0.997940955933229
ENSMUSG00000086359.2|9630013K17Rik	7.39633391369668	0.880543948314891	1.49403795849469	0.589371871918219	0.55561184116826	0.997940955933229
ENSMUSG00000086392.10|Mccc1os	17.5440486992112	0.248228772544223	1.16438619875171	0.213184227716146	0.831183269966663	0.997940955933229
ENSMUSG00000086401.2|Gm15559	29.0132204728005	-0.073962708991327	0.756406180527199	-0.097781735389545	0.922105610920399	0.997940955933229
ENSMUSG00000086404.2|Gm6787	4.87214227804711	0.833993673642356	1.68412507376681	0.495208869360871	0.620452690516727	0.997940955933229
ENSMUSG00000086408.2|Gm11588	9.14146235248722	-0.572656104935877	1.27960347341744	-0.447526219514301	0.654495161076879	0.997940955933229
ENSMUSG00000086421.2|Gm14091	19.2072164759505	-0.408158670864955	0.950347564761167	-0.429483576324552	0.667571343515942	0.997940955933229
ENSMUSG00000086429.11|Gt(ROSA)26Sor	146.244469692772	0.139784512037077	0.376059010229258	0.371708982459586	0.710109536434187	0.997940955933229
ENSMUSG00000086430.2|4930551O13Rik	11.9033429460266	0.551080141717255	1.14785610191784	0.480095145024286	0.631159740275279	0.997940955933229
ENSMUSG00000086448.2|9330162012Rik	5.96223543449918	0.135217563212114	1.53680408144248	0.0879862077703457	0.929887638229904	0.997940955933229
ENSMUSG00000086453.8|Gm11457	19.7937815063727	0.0829651545986647	0.900467427565159	0.0921356531718203	0.926590261779416	0.997940955933229
ENSMUSG00000086481.3|Gm11707	19.2170180894699	-0.599893717303661	0.918638288516006	-0.653024944423714	0.513740197390772	0.997940955933229
ENSMUSG00000086506.2|Gm15911	17.8655420419575	-1.06113011961837	1.7008851172881	-0.62386936591593	0.532713380140156	0.997940955933229
ENSMUSG00000086526.3|Gm12762	7.44469237103684	0.178126425758302	1.39941140374021	0.127286675871172	0.898713505640952	0.997940955933229
ENSMUSG00000086539.9|Gm16759	33.4320357982842	-0.117998693811529	0.820285721678915	-0.143850722611648	0.885618348513746	0.997940955933229
ENSMUSG00000086544.2|Chn1os3	4.47924716172593	-0.274502480795504	3.14170192043518	-0.0873738144952596	0.930374382767577	0.997940955933229
ENSMUSG00000086589.2|Gm12915	7.35861722747668	0.669632089449432	1.40635188550175	0.476148321307597	0.633968713690361	0.997940955933229
ENSMUSG00000086594.3|Nudt12os	12.9648830355215	-0.944932259400552	1.78388310012794	-0.52970525889997	0.596316301200076	0.997940955933229
ENSMUSG00000086603.2|Gm13620	13.6302624203129	0.585622667205963	1.08991059427493	0.53731257433602	0.591051721138409	0.997940955933229
ENSMUSG00000086606.2|Gm13205	19.9627641276059	0.222697405047487	0.908647759419926	0.245086616611101	0.806389365363129	0.997940955933229
ENSMUSG00000086610.3|Gm15408	5.11421719356383	-0.330331392377636	1.64488979423294	-0.200822811069649	0.840837125625468	0.997940955933229
ENSMUSG00000086629.10|2810403D21Rik	17.1705318778864	-0.123803478363467	0.965097692451997	-0.128280773368054	0.897926780015656	0.997940955933229
ENSMUSG00000086637.2|Gm14040	5.51467950326906	-0.533862581270133	1.64239913260505	-0.325050452519029	0.74514288753896	0.997940955933229
ENSMUSG00000086638.8|4930405A21Rik	7.23794651950817	0.266829659056208	1.41514628111621	0.188552704845285	0.850443403849349	0.997940955933229
ENSMUSG00000086645.3|Gm15743	6.3038996790882	-0.305787306846606	1.5278669223474	-0.200140013749887	0.841371079947427	0.997940955933229
ENSMUSG00000086652.2|Gm14029	5.02009006445957	0.371935705345149	1.65069177515912	0.225321111392402	0.821729477388162	0.997940955933229
ENSMUSG00000086656.2|Gm15701	138.880612780198	0.108518844737062	0.400860419321848	0.270714791249902	0.786610399702684	0.997940955933229
ENSMUSG00000086682.3|Gm16023	38.1528265392913	-0.32414568408935	0.676544723164252	-0.479119373769254	0.631853707854971	0.997940955933229
ENSMUSG00000086695.2|Gm15247	20.9125697791806	-0.620851361561118	0.905159222163121	-0.685902928854249	0.492774323150653	0.997940955933229
ENSMUSG00000086714.3|0610009E02Rik	295.441472065032	0.0732621227917239	0.291938119560195	0.250950862128226	0.801852100001505	0.997940955933229
ENSMUSG00000086718.2|Gm16069	82.3444582418085	0.169416904021313	0.477883203703303	0.354515293085079	0.722952745075499	0.997940955933229
ENSMUSG00000086725.2|A630052C17Rik	23.2380675488456	-0.426009516824152	0.844499640409622	-0.504451981314661	0.613943797681599	0.997940955933229
ENSMUSG00000086728.4|Man2c1os	40.5952935976301	0.338184765077251	0.649916916903115	0.52035076527738	0.60281911924794	0.997940955933229
ENSMUSG00000086742.10|Gm16201	80.9588714220477	0.0878498563359726	0.507634426514944	0.173057325798581	0.862606367847317	0.997940955933229
ENSMUSG00000086755.2|Gm11216	5.69600456235015	1.20761154840903	2.17667955409498	0.554795282629982	0.579034694170988	0.997940955933229
ENSMUSG00000086767.2|Gm13070	30.4178074534187	0.183186428663057	0.752245126883033	0.243519595031608	0.807602907272923	0.997940955933229
ENSMUSG00000086779.2|Gm13562	40.7712519620662	-0.120616559002395	0.648577165714101	-0.18597102300016	0.852467485194787	0.997940955933229
ENSMUSG00000086782.4|E130102H24Rik	12.2091933344675	0.196289024412317	1.11785463144162	0.175594409945036	0.860612594334052	0.997940955933229
ENSMUSG00000086796.3|4932702P03Rik	23.1995708189704	0.217487156556864	0.837942022278764	0.25954917019845	0.79521154908027	0.997940955933229
ENSMUSG00000086805.10|4932443L11Rik	40.5358575382573	0.0514555459694539	0.651988073075895	0.0789209927210802	0.937095465543218	0.997940955933229
ENSMUSG00000086839.8|Gm11973	55.181228196174	-0.276274422707905	0.576454722599694	-0.479264739929553	0.631750302997774	0.997940955933229
ENSMUSG00000086851.2|A430108G06Rik	9.52528935486866	-0.850520250268855	1.26309112142282	-0.673364126976667	0.500715664866136	0.997940955933229
ENSMUSG00000086859.6|Snhg20	92.7901372549956	-0.330453092482089	0.462073004052684	-0.71515342723725	0.474514243439466	0.997940955933229
ENSMUSG00000086866.3|4930512H18Rik	13.3606743416119	-0.431959837994871	1.10267070076007	-0.391739653277377	0.695250587910257	0.997940955933229
ENSMUSG00000086873.2|Gm15672	14.2916466042957	-0.12628187634062	1.08347921908344	-0.116552190495584	0.907214925864594	0.997940955933229
ENSMUSG00000086877.9|A230072C01Rik	36.5024166797861	0.291330669424866	0.680089759537709	0.428370910367622	0.668381099941214	0.997940955933229
ENSMUSG00000086890.2|1700021J08Rik	45.7916973919665	-0.270651376577737	0.681050620152148	-0.397402731264341	0.69107050172589	0.997940955933229
ENSMUSG00000086929.2|Gm11788	90.9152156553287	-0.260238142526038	0.878208438715034	-0.296328446703166	0.766979263640776	0.997940955933229
ENSMUSG00000086935.2|Gm15956	4.58244240476992	0.693879756889021	1.72158284573521	0.403047555107752	0.686913240737888	0.997940955933229
ENSMUSG00000086949.2|Gm13066	137.48182059629	-0.0188673500004512	0.391442510759458	-0.0481995426706354	0.961557214661639	0.997940955933229
ENSMUSG00000086968.10|4933431E20Rik	198.214498166332	-0.125633439150525	0.33566177651013	-0.374285807745921	0.708191689798231	0.997940955933229
ENSMUSG00000086976.2|Gm12316	56.8998493946686	-0.135602169613914	0.572486241677517	-0.236865377264907	0.812761230640353	0.997940955933229
ENSMUSG00000086993.2|Rsf1os2	74.3693819206615	0.741516237718907	0.976904166312766	0.759047062433658	0.447824404591074	0.997940955933229
ENSMUSG00000086999.2|Bcas1os2	4.66851754833008	-0.0854280989263399	1.70514138009628	-0.0501003024872438	0.960042458692596	0.997940955933229
ENSMUSG00000087013.9|2610027K06Rik	4.7290652414216	-0.526719473324132	3.09218040422953	-0.170339179629907	0.864743400585474	0.997940955933229
ENSMUSG00000087017.8|4930417H01Rik	4.74479107837081	-0.0687804360831831	2.37372294086926	-0.0289757641462553	0.976883919886017	0.997940955933229
ENSMUSG00000087047.9|1700110K17Rik	17.7355283200804	0.732909692098979	1.77538650619037	0.412816977905088	0.679740711461759	0.997940955933229
ENSMUSG00000087097.2|4930586N03Rik	14.0154609165307	0.271225639061466	1.05848622708533	0.256239176402245	0.797766159754448	0.997940955933229
ENSMUSG00000087120.3|Gm12279	10.9347005411983	-0.349608996874235	1.17683562040917	-0.297075471553692	0.766408890344877	0.997940955933229
ENSMUSG00000087128.9|Gm12655	28.0544863395126	-0.266143363069748	0.766940244911497	-0.347019686130124	0.728576529306911	0.997940955933229
ENSMUSG00000087132.10|A930001C03Rik	33.6943543522684	-0.555284976011518	1.0613102135938	-0.523207040598636	0.600830182439144	0.997940955933229
ENSMUSG00000087138.3|Gm15545	48.0570721467545	-0.300456620545236	0.614283281750483	-0.489117365670516	0.624758607723165	0.997940955933229
ENSMUSG00000087165.9|2010001A14Rik	51.0836099552625	0.116275472739922	0.588549303433274	0.197562841484366	0.84338710991138	0.997940955933229
ENSMUSG00000087168.2|Gm15983	6.80839738943816	-0.251718398359263	1.47792722286481	-0.170318534272163	0.864759635971378	0.997940955933229
ENSMUSG00000087174.9|5530601H04Rik	163.755506690263	-0.160976966400813	0.360799684942967	-0.446167147918266	0.655476511594344	0.997940955933229
ENSMUSG00000087177.9|E130307A14Rik	150.662635407999	0.209938947382615	0.383896559873306	0.546863320296227	0.584472636949223	0.997940955933229
ENSMUSG00000087178.9|A230056P14Rik	145.094170638799	-0.013569999135536	0.378131664564263	-0.0358869685012316	0.971372486804779	0.997940955933229
ENSMUSG00000087221.4|BC037032	40.8009859755159	-0.0289366130077002	0.878708561816864	-0.0329308422213041	0.973729737592024	0.997940955933229
ENSMUSG00000087222.3|E030042O20Rik	7.18910327000796	0.0745125230799061	1.41524914737652	0.0526497565591413	0.95801097191605	0.997940955933229
ENSMUSG00000087226.2|Gm14015	6.33303304352851	-0.306170633836676	1.49659237737111	-0.204578506790533	0.837901449327893	0.997940955933229
ENSMUSG00000087252.2|Gm14379	13.3611591337719	0.0499961799987652	1.07200518265233	0.0466380021363942	0.962801743645263	0.997940955933229
ENSMUSG00000087253.2|Gm12043	23.8804854933673	0.719380838320895	1.74279018788707	0.412775354899755	0.679771209468753	0.997940955933229
ENSMUSG00000087266.3|Gm15991	19.1377300956386	0.109117474352835	0.924256310042	0.118059755900262	0.906020310523638	0.997940955933229
ENSMUSG00000087269.3|D330023K18Rik	41.2411541080078	-0.270889092278787	0.646250043061808	-0.41917071447356	0.675091373237303	0.997940955933229
ENSMUSG00000087299.2|Gm12953	34.9476940366956	-0.0777889206716049	0.6954836627998	-0.11184866709658	0.910943398824992	0.997940955933229
ENSMUSG00000087305.10|A430035B10Rik	6.31380795062867	0.489606396744404	1.49906277012275	0.326608335889973	0.743964137902727	0.997940955933229
ENSMUSG00000087331.10|1810021B22Rik	31.2621131223613	-0.0626911996241915	0.729151115426723	-0.0859783360373831	0.931483638781461	0.997940955933229
ENSMUSG00000087352.3|Gm12999	90.414412523129	0.387945353500336	0.97031647391447	0.399813219634702	0.68929409318047	0.997940955933229
ENSMUSG00000087365.10|C430049B03Rik	24.5340799690956	0.313045300547783	0.813885146865285	0.384630806635912	0.700510966434198	0.997940955933229
ENSMUSG00000087366.9|Junos	197.370499848773	0.256415486018023	0.342718085613345	0.748181951235896	0.454350416074506	0.997940955933229
ENSMUSG00000087367.3|Gm15491	420.983652536969	-0.160326728231697	0.266302712119093	-0.602046922300955	0.547142904072119	0.997940955933229
ENSMUSG00000087381.10|Gm16008	16.5346286002967	0.676721362330681	0.997992299009682	0.67808274973885	0.497719227525028	0.997940955933229
ENSMUSG00000087390.2|Gm7598	4.77069666297843	-0.853905316002736	1.7177682143566	-0.497101593140476	0.619117411230789	0.997940955933229
ENSMUSG00000087397.2|Rapgef3os2	5.82853533317855	-0.369639009299842	1.55734282996117	-0.23735236852701	0.812383438364475	0.997940955933229
ENSMUSG00000087424.3|5730405O15Rik	20.5941747895476	-0.113522632219284	0.887964330593294	-0.12784593739642	0.898270895534428	0.997940955933229
ENSMUSG00000087433.3|Gm14167	8.87518493626266	0.618363698787483	1.28986447312269	0.479402070273677	0.631652620960667	0.997940955933229
ENSMUSG00000087435.2|Gm16323	5.82170163937418	-1.32082421940968	2.10219695917116	-0.628306597841549	0.529803110287145	0.997940955933229
ENSMUSG00000087442.2|Gm14453	25.1240613728246	-0.425355221046182	0.830361074264739	-0.512253324763352	0.608473727138241	0.997940955933229
ENSMUSG00000087443.2|Ppp1r18os	54.2485891881587	0.0923492955947396	0.570928416256413	0.161752844954321	0.871500488188976	0.997940955933229
ENSMUSG00000087444.2|Gm5475	6.21284712772004	0.248748321354383	1.53818844653287	0.161715114890552	0.871530201256449	0.997940955933229
ENSMUSG00000087445.2|Gm14286	5.80931024027871	0.495437048923354	1.55472386501676	0.318665622925917	0.749980085536747	0.997940955933229
ENSMUSG00000087452.3|Gm11998	6.46175573704113	0.149533394660316	1.47922684866783	0.101088886261755	0.919479900329621	0.997940955933229
ENSMUSG00000087475.5|4933406I18Rik	4.68462151941828	-0.0938070148705152	1.7263789384801	-0.0543374416703104	0.956666319464001	0.997940955933229
ENSMUSG00000087477.3|Gm13822	33.0321649387601	0.372656257250469	0.737006105381688	0.505635237658546	0.61311273966291	0.997940955933229
ENSMUSG00000087484.2|2900089D17Rik	29.640978676695	-0.185196111571577	0.751186048374128	-0.246538273670572	0.805265580433594	0.997940955933229
ENSMUSG00000087496.3|Gm13523	4.859112884695	0.828784691168762	1.68353149509323	0.492289389051712	0.62251478024873	0.997940955933229
ENSMUSG00000087497.9|2810001G20Rik	21.0628120996739	0.0662675859519953	0.875986181037807	0.0756491225392233	0.93969825426726	0.997940955933229
ENSMUSG00000087502.2|Gm16091	24.7527324275597	-0.381635177518094	0.813485858720434	-0.469135601347003	0.638972713134361	0.997940955933229
ENSMUSG00000087515.2|Gm13554	124.132770232798	-0.264176222421513	0.422113887500925	-0.625841106497436	0.531419166591842	0.997940955933229
ENSMUSG00000087519.10|AV039307	31.8716623617516	0.239018647243893	0.738026429975196	0.323861907292299	0.746042584528234	0.997940955933229
ENSMUSG00000087543.2|Gm16576	60.1918947812532	-0.198522952069908	0.544017097524765	-0.364920428003406	0.715170804979143	0.997940955933229
ENSMUSG00000087545.2|Gm13966	118.308110819728	0.274483541547541	0.412722991803193	0.665055126559143	0.506015234476369	0.997940955933229
ENSMUSG00000087547.3|Platr27	5.76666269032625	-0.628118277799017	1.56701593322943	-0.400837199213757	0.688539989144606	0.997940955933229
ENSMUSG00000087556.2|Gm15764	8.35721958447608	-0.747249213377674	1.34801198227505	-0.554334251626262	0.579350113480413	0.997940955933229
ENSMUSG00000087563.2|Gm14205	10.7248801119335	-0.293022639100675	1.18838266763333	-0.246572629407521	0.805238989166126	0.997940955933229
ENSMUSG00000087571.2|Gm15202	18.014837546829	-0.541240468174773	0.974078809580711	-0.555643406725733	0.578454651697689	0.997940955933229
ENSMUSG00000087578.2|Ccdc142os	30.700720176967	-0.115398163109322	0.73797147198901	-0.156372119369732	0.875739712330556	0.997940955933229
ENSMUSG00000087579.9|Hectd2os	46.2976960228721	0.0466606402942415	0.615948439734255	0.0757541334374883	0.939614707428616	0.997940955933229
ENSMUSG00000087589.4|D430040D24Rik	54.8521914354209	0.0316470262772334	0.566086356642653	0.0559049443709007	0.955417531953815	0.997940955933229
ENSMUSG00000087590.4|Epb41l4aos	56.2086686661186	-0.0607751602909817	0.57313490590688	-0.106039886359419	0.915550705833676	0.997940955933229
ENSMUSG00000087611.3|4930458D05Rik	11.2317189004399	0.772590693060998	1.17300156221086	0.658644214935936	0.510124263163478	0.997940955933229
ENSMUSG00000087623.2|Gm12404	9.23866405932758	-0.986705300295349	1.31695266305065	-0.749233687723979	0.453716367984736	0.997940955933229
ENSMUSG00000087626.2|Gm15050	10.4858797741529	0.232336539332523	1.19969264839924	0.193663385069943	0.846439463481839	0.997940955933229
ENSMUSG00000087633.2|Gm14455	5.14881275797219	0.956928191377733	1.64473947726541	0.58181140819259	0.560693718900457	0.997940955933229
ENSMUSG00000087640.2|Gm14798	99.8597754860956	0.0413569022601457	0.43737785843445	0.0945564606497882	0.924667134186784	0.997940955933229
ENSMUSG00000087654.2|Gm12256	7.42546727813699	0.8764302000077	1.40805706978837	0.622439401649699	0.533652978621513	0.997940955933229
ENSMUSG00000087658.3|Hotairm1	43.5057488191406	0.0729854120743499	0.639484768365432	0.114131587935872	0.90913348227095	0.997940955933229
ENSMUSG00000087660.2|B230398E01Rik	205.701283982387	-0.125377968936089	0.346500297485096	-0.361840869534843	0.717470949115095	0.997940955933229
ENSMUSG00000087672.2|Gm15122	10.1015679796114	-0.124548470726819	1.2454623226185	-0.100001797296416	0.920342898563289	0.997940955933229
ENSMUSG00000087684.2|1200007C13Rik	11.4472502370923	-0.316964359372203	1.15327130273526	-0.274839370944587	0.78343964877459	0.997940955933229
ENSMUSG00000087698.2|Gm13031	5.75548958297051	0.245161708385061	1.57004761011183	0.15614921917406	0.875915402855311	0.997940955933229
ENSMUSG00000089636.2|1700058P15Rik	13.7933445934935	-0.516102899024728	1.0802204380711	-0.477775536210286	0.632809974943805	0.997940955933229
ENSMUSG00000089647.3|Gm2245	345.091821341014	-0.140738047595928	0.326611589749776	-0.430903409471017	0.666538604284203	0.997940955933229
ENSMUSG00000089663.2|Gm15651	5.98951251294312	-0.716977229923179	1.54626956207742	-0.46368191388306	0.642875656945815	0.997940955933229
ENSMUSG00000089702.2|Gm16568	158.246289386962	-0.107309306961886	0.365405874778946	-0.293671542710699	0.769008901560948	0.997940955933229
ENSMUSG00000089706.9|B230216N24Rik	6.54783088060128	-0.392258490052472	1.47714045937316	-0.265552600338988	0.790583794579373	0.997940955933229
ENSMUSG00000089714.2|Gm16092	29.8629417976356	0.0553498500978154	0.771301727406207	0.0717616052591379	0.942791628572517	0.997940955933229
ENSMUSG00000089726.3|Mir17hg	12.5373433935444	-0.545645513610686	1.10970423867632	-0.491703550003146	0.622928928276204	0.997940955933229
ENSMUSG00000089766.3|Gm16538	32.0909062703968	0.172279764626149	0.722450011371414	0.238466000296842	0.811519682619113	0.997940955933229
ENSMUSG00000089810.2|Gm16536	132.987202963056	-0.0962719530546809	0.390129042228004	-0.246769511197827	0.805086607423535	0.997940955933229
ENSMUSG00000089889.4|0610040B10Rik	21.0263602492692	-0.482150846955816	0.876896032893669	-0.549838098097863	0.582430425045389	0.997940955933229
ENSMUSG00000089940.2|Gm4117	28.161642861969	-0.391332352836962	0.7685201896125	-0.50920243622263	0.610610335618896	0.997940955933229
ENSMUSG00000089968.2|Nckap5los	29.5195744691468	0.104088369003966	0.748749042168424	0.139016363483444	0.889437218413749	0.997940955933229
ENSMUSG00000090031.4|4732440D04Rik	18.1311222971707	0.4548667903265	0.937787728933173	0.485042378240496	0.627646284746661	0.997940955933229
ENSMUSG00000090117.8|Gm16541	74.6757443004905	0.180423750868763	0.49716639786561	0.36290415370657	0.716676483774859	0.997940955933229
ENSMUSG00000090118.2|Gm16163	68.463593327103	-0.0861322990547076	0.634672965563023	-0.135711309175268	0.89204950701107	0.997940955933229
ENSMUSG00000090157.8|Gm16534	43.2029366698675	-0.425649110324588	0.647656806318139	-0.657213984586	0.511043334775353	0.997940955933229
ENSMUSG00000090230.3|Gm16315	8.16086679664793	0.734526263889705	1.34031515432998	0.548025038377554	0.583674710570327	0.997940955933229
ENSMUSG00000090235.2|Gm16244	4.82451732028664	-0.526808812103448	1.69567806757186	-0.310677375722513	0.756045898271323	0.997940955933229
ENSMUSG00000090248.2|Gm14027	16.0996638143342	-0.247211800690521	0.990732655222063	-0.249524227739431	0.802955302430656	0.997940955933229
ENSMUSG00000090317.2|Gm17324	12.1992850629271	-0.212698274117647	1.1269837330179	-0.188732337376398	0.850302605472435	0.997940955933229
ENSMUSG00000090327.2|Gm17111	16.6430499585684	-0.148722240574253	0.990090861762795	-0.150210699156906	0.880598384962724	0.997940955933229
ENSMUSG00000090330.3|9130221H12Rik	476.309146935553	0.219137203112303	0.326890948915981	0.670367912721336	0.502623284204125	0.997940955933229
ENSMUSG00000090357.2|Gm17077	27.7181548681723	-0.509102922477953	0.944825545252651	-0.538832724237803	0.590002281398652	0.997940955933229
ENSMUSG00000090564.10|A430057M04Rik	93.875665059175	0.0142055667013484	0.475727818837834	0.0298607021469787	0.97617814700645	0.997940955933229
ENSMUSG00000090608.2|Gm17200	93.3445190658094	0.295189281223693	0.512254423591664	0.576255211529415	0.564442691489405	0.997940955933229
ENSMUSG00000090758.2|Gm17178	106.532119073377	0.284171559583354	0.444051176433317	0.639952272766984	0.522203628504453	0.997940955933229
ENSMUSG00000090761.2|Gm17201	143.042789902052	0.194442693315625	0.381748146478109	0.509348100598506	0.61050824782401	0.997940955933229
ENSMUSG00000090891.4|D6Ertd527e	21.4435179802437	0.170123731074129	0.886342050191858	0.191939140241968	0.847789877922457	0.997940955933229
ENSMUSG00000091007.2|D630036H23Rik	7.81861110187781	-0.835288290859051	1.44043294216557	-0.579886967596884	0.561990844814281	0.997940955933229
ENSMUSG00000091050.3|9330020H09Rik	59.9786444088116	-0.0314920544584533	0.575736408543128	-0.0546987371150321	0.956378475494445	0.997940955933229
ENSMUSG00000091133.2|Gm17108	54.0276184202365	0.329754570817557	0.693128815838267	0.475747888823167	0.634253999214237	0.997940955933229
ENSMUSG00000091412.2|Gm2895	169.491950018488	-0.650144967209769	2.13714865432085	-0.304211392078561	0.76096684627263	0.997940955933229
ENSMUSG00000091492.2|Gm17025	7.21018464890417	0.0759541196113917	1.43898616275288	0.0527830785155613	0.957904744092741	0.997940955933229
ENSMUSG00000091509.8|Gm17066	77.4667582584703	0.325359897472154	0.495297323029396	0.656898154591569	0.511246404904308	0.997940955933229
ENSMUSG00000091514.4|Gm17484	139.428220063962	0.150616514308985	0.382927903876763	0.393328646944092	0.694076762577549	0.997940955933229
ENSMUSG00000091523.2|AU040972	5.54381286770937	-0.533436760412866	1.59174392919106	-0.335127246682174	0.737529100211311	0.997940955933229
ENSMUSG00000091661.3|Gm17021	110.222016632565	0.111565125560709	0.425572719660465	0.26215290691029	0.793203558798521	0.997940955933229
ENSMUSG00000091890.3|A830073O21Rik	23.4837018342585	-0.391617255826654	0.847231672495084	-0.462231605050066	0.643915240932117	0.997940955933229
ENSMUSG00000091968.2|Gm17115	6.86480783232241	-1.02159711597267	1.46848599284632	-0.69568053147892	0.486628920405508	0.997940955933229
ENSMUSG00000092006.2|Gm17139	251.97323003992	-0.1115548280406	0.342259592988542	-0.325936307778916	0.744472544740146	0.997940955933229
ENSMUSG00000092124.3|B930094E09Rik	75.6844798610728	0.0213072802940563	0.510932469494825	0.0417027328780327	0.96673567533658	0.997940955933229
ENSMUSG00000092187.2|Gm20457	91.2283797019474	0.269674862402192	0.457031285443692	0.590057772829245	0.555151917737191	0.997940955933229
ENSMUSG00000092218.2|Gm20529	28.1869817189635	0.684258877172776	0.943770488628683	0.725026778668422	0.468435602345548	0.997940955933229
ENSMUSG00000092365.3|BC023719	5.30481252992875	0.502384176966796	1.62885043304209	0.308428672624366	0.757756167101303	0.997940955933229
ENSMUSG00000092381.2|Lncob1	64.3021768445689	0.102206002314664	0.554841318358483	0.184207626456235	0.853850576813629	0.997940955933229
ENSMUSG00000092395.2|Gm20463	257.543126416902	0.0681016131244391	0.384007671045125	0.177344408092401	0.859237870962089	0.997940955933229
ENSMUSG00000092405.2|Gm20402	11.5894871161171	0.497145398535493	1.14746657974226	0.433254795662248	0.664829674517056	0.997940955933229
ENSMUSG00000092412.2|Gm20507	179.825552347997	-0.204339225975517	0.348544735405118	-0.586263986280014	0.557698128439375	0.997940955933229
ENSMUSG00000092534.9|Pagr1b	789.701634927671	0.163050043878941	0.244613566337259	0.666561737847921	0.505052116042278	0.997940955933229
ENSMUSG00000092564.4|BC051226	22.4053732353432	0.178315634899762	0.850011152332206	0.209780347481926	0.833839112209829	0.997940955933229
ENSMUSG00000092593.3|Gm20492	11.1037297065069	-0.536580895412887	1.17476499923837	-0.456755943325487	0.647846475550925	0.997940955933229
ENSMUSG00000092626.3|9130230N09Rik	49.5617560173033	0.196443252359738	0.670930297771153	0.292792340742887	0.769680883036073	0.997940955933229
ENSMUSG00000093390.2|Gm20652	6.92668047517472	-0.785438780945449	1.45893738287595	-0.538363599537866	0.59032605136029	0.997940955933229
ENSMUSG00000093424.5|6330562C20Rik	29.4558455402981	-0.113966319875219	0.749251258882887	-0.152106944798651	0.879102586789435	0.997940955933229
ENSMUSG00000093467.2|Gm20659	327.62316283453	0.0109562368917237	0.352383018657178	0.0310918412966508	0.975196296227642	0.997940955933229
ENSMUSG00000093507.2|Gm20627	8.34912105485644	-0.144992795208346	1.32886207630035	-0.109110492197969	0.913114853006996	0.997940955933229
ENSMUSG00000093565.3|Rab26os	16.5768379021647	0.372115507345327	0.974976201587901	0.381666246559945	0.70270893946778	0.997940955933229
ENSMUSG00000093579.2|Gm20036	9.18410990243969	0.135802766067476	1.26771568996192	0.107123992503046	0.914690613421308	0.997940955933229
ENSMUSG00000093594.2|Gm20707	85.1694162000699	0.0422152369618438	0.481146178070859	0.0877389011611909	0.930084200176211	0.997940955933229
ENSMUSG00000093622.3|Gm20703	10.7521571903775	-0.775734272578204	1.19538635324145	-0.648940211233546	0.516377022280603	0.997940955933229
ENSMUSG00000093629.2|Prox2os	10.9500710127068	0.710170575495314	1.17617757743022	0.603795369953352	0.545979698113315	0.997940955933229
ENSMUSG00000093656.2|Gm20628	22.0739953964337	0.434387733079166	0.878484619648006	0.494473919478771	0.620971520859306	0.997940955933229
ENSMUSG00000093672.3|Gm20655	17.655757951261	0.454663694149707	0.951735901625823	0.477720440484612	0.63284919386117	0.997940955933229
ENSMUSG00000093677.2|Gm20712	43.9906433024517	0.240728507320492	0.640847087426704	0.37564110385073	0.707183728531568	0.997940955933229
ENSMUSG00000093726.2|Gm20667	13.7772406224053	-0.513534744622991	1.0701606203967	-0.479866979624635	0.631321982192675	0.997940955933229
ENSMUSG00000093765.8|Gm20658	8.85176247921003	-0.690527755893728	1.30730277263179	-0.528207979321879	0.597354991792915	0.997940955933229
ENSMUSG00000093768.2|Gm20650	84.5390808332786	-0.341176837793272	0.477513254334141	-0.71448663402866	0.474926318189884	0.997940955933229
ENSMUSG00000095123.2|Gm21781	30.2388700165695	0.0880716137011341	0.74064349308504	0.118912289817446	0.90534484498325	0.997940955933229
ENSMUSG00000095193.4|Gm20939	63.5170711502587	0.0224392042144064	0.531754666712017	0.0421984152074378	0.96634052591793	0.997940955933229
ENSMUSG00000095913.2|Gm21844	72.7974131752187	-0.18884567838641	0.51297601199996	-0.368137444965798	0.712770751393613	0.997940955933229
ENSMUSG00000096056.2|Gm21986	95.138181932735	0.229100972039172	0.460707698661982	0.497280537539403	0.618991234404586	0.997940955933229
ENSMUSG00000096221.4|1500002C15Rik	330.439148668063	0.234966894235097	0.415332822238137	0.565731581166429	0.571576263179882	0.997940955933229
ENSMUSG00000096299.5|Gm21814	23.3240961483302	-0.365060105530764	0.835377484580116	-0.437000173298007	0.66211122235883	0.997940955933229
ENSMUSG00000096751.4|Gm28373	9.90340544986242	0.0845253693015698	1.22782808503496	0.0688413714686801	0.945115886512405	0.997940955933229
ENSMUSG00000096932.3|5033403F01Rik	9.33703509666015	-0.085395063733165	1.26120230265574	-0.0677092513654207	0.946017084690169	0.997940955933229
ENSMUSG00000096937.2|Gm10825	15.7933286337332	-0.400118406470079	1.00698365978873	-0.39734349468394	0.691114177571402	0.997940955933229
ENSMUSG00000096948.4|Gm4221	6.73842621696621	0.262847347787779	1.45338992437792	0.180851224698206	0.856484354485696	0.997940955933229
ENSMUSG00000096950.3|Gm9530	5.7344082040743	0.243846791962779	1.55934849328347	0.156377354397104	0.875735586141678	0.997940955933229
ENSMUSG00000096953.3|Gm26571	16.0086112629661	-0.0315620049081731	0.989097627263726	-0.0319098985157687	0.974543904786729	0.997940955933229
ENSMUSG00000096957.3|E230013L22Rik	229.561670244369	0.179808236269372	0.358914058255031	0.500978527125865	0.616386235143748	0.997940955933229
ENSMUSG00000096959.2|4930509G22Rik	8.95008697246707	0.785516439200746	1.29013865935329	0.608862026965772	0.542615895852501	0.997940955933229
ENSMUSG00000096960.3|A230028O05Rik	44.7829846000825	0.147590634140745	0.629179062124656	0.234576518872626	0.814537436292739	0.997940955933229
ENSMUSG00000096967.4|Gm26621	6.41910818708866	-0.874807569200655	1.5047088181436	-0.581379971096286	0.560984393256708	0.997940955933229
ENSMUSG00000096971.4|4930556M19Rik	45.1363067441873	0.117285735870588	0.617303134949847	0.189996987266422	0.849311491345096	0.997940955933229
ENSMUSG00000096974.4|Gm26881	36.426296351842	0.392887615591168	0.681007077671719	0.576921486534918	0.563992495023055	0.997940955933229
ENSMUSG00000096981.3|Gm16845	36.9847407818568	-0.464802584814077	0.883385974095278	-0.526160249816176	0.598776869883894	0.997940955933229
ENSMUSG00000096992.4|Gm26788	53.6347145683893	-0.554797503396738	0.941445201903302	-0.589304085118406	0.555657304972753	0.997940955933229
ENSMUSG00000097016.3|Gm26708	6.61653721725796	0.60254109828261	1.49943681594596	0.401844940630247	0.687798145745025	0.997940955933229
ENSMUSG00000097022.3|BC001981	14.4933912726392	0.66693543442408	1.64224159732621	0.406112861536293	0.684659676004316	0.997940955933229
ENSMUSG00000097025.3|Gm26558	21.6770323426791	0.166716583015732	1.077661214526	0.154702220668729	0.87705607923242	0.997940955933229
ENSMUSG00000097039.10|Pvt1	245.403842187091	-0.176086862863943	0.310479508833669	-0.567144877049766	0.570615755268696	0.997940955933229
ENSMUSG00000097042.3|Gm17491	28.7061517926198	0.245103329862381	0.758999537516892	0.322929485127553	0.74674864571839	0.997940955933229
ENSMUSG00000097047.3|1110020A21Rik	9.790786727438	-0.215006475353548	1.23828789253931	-0.173632058141699	0.862154635937008	0.997940955933229
ENSMUSG00000097048.9|1600020E01Rik	44.2259310682396	-0.113351276980166	0.624982433081175	-0.181367140867212	0.856079408917847	0.997940955933229
ENSMUSG00000097060.2|Gm26759	307.533719826715	0.223230952363059	0.295939466317998	0.754312884119314	0.450661367649347	0.997940955933229
ENSMUSG00000097073.8|9430037G07Rik	34.0731787609716	-0.490131081023355	0.706711388178465	-0.693537827778123	0.487972095165069	0.997940955933229
ENSMUSG00000097077.2|Gm16712	424.047924046004	0.257070409774356	0.424902360670931	0.605010547290055	0.545171988631735	0.997940955933229
ENSMUSG00000097080.10|1700086O06Rik	39.394816138889	0.426757185620542	0.676885138456984	0.630472086583805	0.528385759990375	0.997940955933229
ENSMUSG00000097081.2|Gm10425	80.285520517184	0.246959643099588	0.482677060720231	0.511645701022304	0.608898994614799	0.997940955933229
ENSMUSG00000097083.2|D930019O06Rik	81.0918734151662	-0.16636720928549	0.477710553458521	-0.348259438861099	0.727645352484581	0.997940955933229
ENSMUSG00000097089.3|Gm26879	61.5495311369358	0.406051891583989	0.538679115632581	0.753791784014413	0.45097425816667	0.997940955933229
ENSMUSG00000097093.4|C330013E15Rik	21.8309508965969	0.108894548254013	0.85812038407953	0.126898918000672	0.899020403029175	0.997940955933229
ENSMUSG00000097100.2|9230104M06Rik	9.92623645673394	-0.273970192043994	1.32333687490651	-0.207029817757742	0.835986571733739	0.997940955933229
ENSMUSG00000097101.5|1810034E14Rik	76.2416400509368	0.286828989426796	0.490007557299169	0.585356256560091	0.558308195291392	0.997940955933229
ENSMUSG00000097108.2|Gm26581	12.3912518931283	0.0274795747702685	1.13059607600074	0.0243053866483173	0.98060901647756	0.997940955933229
ENSMUSG00000097113.9|Gm19705	33.4961200925736	-0.203630818907235	0.707717304235399	-0.287729037694271	0.773554160668465	0.997940955933229
ENSMUSG00000097115.4|1810019N24Rik	12.3955913066797	-0.801391868316132	1.12525156026298	-0.712189075417804	0.476347700957018	0.997940955933229
ENSMUSG00000097121.3|D130020L05Rik	146.026490619942	0.0859619496193638	0.381044600670536	0.225595506321553	0.821516036198648	0.997940955933229
ENSMUSG00000097129.3|4930507D05Rik	12.6082841503364	0.201921482267676	1.21024102027513	0.166844024359522	0.86749277772091	0.997940955933229
ENSMUSG00000097139.4|Gm26626	33.9806126663685	0.437200145036789	0.702947458295713	0.621952807250737	0.533972900093244	0.997940955933229
ENSMUSG00000097141.3|Gm10524	47.7260835946819	0.402701878305185	0.602631154040268	0.668239395864815	0.503980791677436	0.997940955933229
ENSMUSG00000097145.7|9230114K14Rik	141.610215171596	-0.253968460251072	0.38256801504804	-0.663851786509598	0.506785176917049	0.997940955933229
ENSMUSG00000097149.2|G630030J09Rik	28.2904348682554	-0.206040374213514	1.09216296998991	-0.188653506733906	0.850364393395337	0.997940955933229
ENSMUSG00000097150.2|Gm26513	10.2661510733477	-0.18330135196745	1.21267361937913	-0.151154728723543	0.879853661128626	0.997940955933229
ENSMUSG00000097154.4|Gm26510	139.640959855509	0.393266202180667	0.674974688775681	0.58263844366372	0.560136719991153	0.997940955933229
ENSMUSG00000097162.4|2310010J17Rik	27.7661579600717	-0.349985078982453	0.788535135854606	-0.443842085239668	0.657156758767612	0.997940955933229
ENSMUSG00000097174.4|Gm4890	23.6088186137994	-0.327078208206804	0.831642679885723	-0.393291753919782	0.694104007977031	0.997940955933229
ENSMUSG00000097178.9|2310002F09Rik	13.4917381132809	0.646089498980772	1.08163602298757	0.59732616633479	0.55028963787242	0.997940955933229
ENSMUSG00000097185.2|Gm26596	175.404890882536	0.0531898516026355	0.36143030811677	0.147164890182511	0.883001872391925	0.997940955933229
ENSMUSG00000097191.4|Mm2pr	4.75815206178638	0.509057884774333	1.80472068462195	0.282070178012599	0.777889699629668	0.997940955933229
ENSMUSG00000097203.4|4732419C18Rik	6.60165153790949	-0.168254031902586	1.47292614442471	-0.114231139517387	0.909054567701177	0.997940955933229
ENSMUSG00000097207.9|6030443J06Rik	28.9016644228472	-0.0711272467121902	0.816400853829433	-0.0871229450319151	0.930573787231163	0.997940955933229
ENSMUSG00000097217.4|Gm26549	8.46979176282496	0.202004922023007	1.31361254424243	0.15377816153507	0.877784653569273	0.997940955933229
ENSMUSG00000097223.3|Gm2449	10.1931053231396	0.164015790235102	1.21415808710282	0.135086025433863	0.892543858986709	0.997940955933229
ENSMUSG00000097231.3|Gm26852	22.7408417803845	0.277273852578754	0.84218594463845	0.329231156544399	0.741980974920485	0.997940955933229
ENSMUSG00000097233.2|Gm17552	7.49802823618499	-0.488147740338554	1.39764208699389	-0.349265198065467	0.726890223182608	0.997940955933229
ENSMUSG00000097253.3|Gm26770	64.3430030366002	0.409149161288386	0.595869118484852	0.686642667988487	0.492307933679011	0.997940955933229
ENSMUSG00000097254.3|C430042M11Rik	26.9563411975164	-0.158861843537886	0.780046987393013	-0.203656761843048	0.838621733029761	0.997940955933229
ENSMUSG00000097271.2|Gm9903	9.7827347418939	-0.213053303289664	1.2345588984867	-0.172574434116364	0.862985948972211	0.997940955933229
ENSMUSG00000097274.3|Gm47512	35.7865375056702	-0.470306639572764	0.688215661685183	-0.683371021259758	0.494372426661014	0.997940955933229
ENSMUSG00000097277.9|2900076A07Rik	37.621689744754	0.0681977590332895	0.670884581052571	0.10165348997333	0.919031720451751	0.997940955933229
ENSMUSG00000097279.2|Gm5106	18.678054241431	-0.125109946245796	1.23534390716332	-0.10127539830838	0.919331845072483	0.997940955933229
ENSMUSG00000097282.2|5031415H12Rik	8.02716669532731	0.365525886761299	1.35672270581171	0.269418271836625	0.787607826934122	0.997940955933229
ENSMUSG00000097313.4|Gm26569	24.8672074359805	-0.0583212630427187	0.810189924291143	-0.0719846807447593	0.942614099215715	0.997940955933229
ENSMUSG00000097316.3|Gm10516	7.65636908629797	0.755576724904687	1.38221857758108	0.546640551038583	0.584625704039375	0.997940955933229
ENSMUSG00000097318.4|1700007L15Rik	22.888789566797	0.183296609641631	0.83929602845	0.2183932765417	0.82712270365847	0.997940955933229
ENSMUSG00000097320.9|Tmem147os	32.2270429551969	-0.0522875458928436	0.72381061783313	-0.0722392634269122	0.942411499084312	0.997940955933229
ENSMUSG00000097322.9|A530083I20Rik	24.2958596749702	-0.129200780811224	0.81787712183272	-0.157970894847513	0.874479733257668	0.997940955933229
ENSMUSG00000097325.3|Gm16897	14.3305815822555	-0.378759682955575	1.04307455906565	-0.36311851311459	0.716516355675707	0.997940955933229
ENSMUSG00000097331.3|F420014N23Rik	46.6227715042129	-0.148566809612762	0.61369428497034	-0.242086024346702	0.80871350712765	0.997940955933229
ENSMUSG00000097343.3|9030407P20Rik	52.4920981013475	-0.14592788618191	0.578220530984431	-0.252374100126582	0.800751917449561	0.997940955933229
ENSMUSG00000097357.4|Gm16793	26.2834057720389	0.482366566125682	0.807206588120047	0.597575110541523	0.550123475772901	0.997940955933229
ENSMUSG00000097368.3|Gm10390	51.7176705167258	0.11894894041849	0.6089150572399	0.19534570381239	0.845122319726244	0.997940955933229
ENSMUSG00000097375.4|6720427I07Rik	9.73125516274211	0.831393068984208	1.24149747947612	0.669669558519792	0.503068461450461	0.997940955933229
ENSMUSG00000097397.3|Gm16861	93.2361660731208	-0.185867236485009	0.454651868183693	-0.408812213238093	0.682677476342847	0.997940955933229
ENSMUSG00000097403.3|9230116N13Rik	7.48499884283289	-0.493061865535878	1.39618724676411	-0.353148810575824	0.723976881705527	0.997940955933229
ENSMUSG00000097404.3|Gm10814	71.1717133772797	0.249949184859875	0.54080496481683	0.462179900557186	0.643952315685974	0.997940955933229
ENSMUSG00000097405.3|D630044L22Rik	54.2825443411384	0.242957868887239	0.596797171567982	0.407102916136329	0.683932401698184	0.997940955933229
ENSMUSG00000097413.3|A830052D11Rik	24.2389896257962	-0.38345360794435	1.68650543561285	-0.227365770573404	0.820139334432523	0.997940955933229
ENSMUSG00000097431.4|Gm26782	57.2321478566507	0.284247020028648	0.555619059666542	0.511586157968089	0.608940675092924	0.997940955933229
ENSMUSG00000097445.2|Gm26631	274.395242953629	0.0252404830097464	0.415861828169164	0.0606943972734114	0.95160259378463	0.997940955933229
ENSMUSG00000097471.10|5830432E09Rik	120.48492635621	-0.095742442346362	0.418839197846262	-0.228589976388755	0.81918761599562	0.997940955933229
ENSMUSG00000097488.2|4732487G21Rik	199.271770108919	0.0522950220422466	0.338875432583001	0.154319307373921	0.877357974581934	0.997940955933229
ENSMUSG00000097493.4|9930014A18Rik	111.156003359039	0.0241804638075579	0.41839376310337	0.0577935570267661	0.953913070350438	0.997940955933229
ENSMUSG00000097494.9|4933406C10Rik	12.2772616768676	-0.0985689070287899	1.12161079612434	-0.0878815604926314	0.92997081248768	0.997940955933229
ENSMUSG00000097509.2|B230322F03Rik	27.8828208445523	0.214886867982057	0.770653179126552	0.278837321122333	0.78036967176849	0.997940955933229
ENSMUSG00000097523.4|1700022N22Rik	57.3901459640022	-0.127745766897708	0.557280013012197	-0.229230842511685	0.818689501868404	0.997940955933229
ENSMUSG00000097527.4|1700112J16Rik	4.53979485481746	-0.741791562109868	1.74277352722715	-0.425638529918514	0.670371259998154	0.997940955933229
ENSMUSG00000097533.3|Gm26590	183.615296679202	-0.150284912418275	0.412544691182303	-0.364287592666812	0.715643263920827	0.997940955933229
ENSMUSG00000097536.3|2610037D02Rik	7.06657627604308	-1.0940187386766	1.46743456332451	-0.74553153238947	0.455950456195083	0.997940955933229
ENSMUSG00000097537.4|2610020C07Rik	113.495473913827	0.374103195833077	0.501584419011415	0.74584293621083	0.455762299622193	0.997940955933229
ENSMUSG00000097546.2|Gm26749	93.6334141728634	-0.0409621891475458	0.449657189919181	-0.0910964843126564	0.92741592614135	0.997940955933229
ENSMUSG00000097558.2|Gm26902	402.2358966659	0.132103045507001	0.307243495644253	0.429962057390333	0.667223241902404	0.997940955933229
ENSMUSG00000097559.2|D430018E03Rik	5.76666269032625	-0.628118277799017	1.56701593322943	-0.400837199213757	0.688539989144606	0.997940955933229
ENSMUSG00000097564.3|C430014B12Rik	31.1328682914414	-0.571859886446768	1.20837112609599	-0.473248552615067	0.636035862033593	0.997940955933229
ENSMUSG00000097573.4|G730003C15Rik	10.1916872852278	0.797808170747633	1.25133402092176	0.637566115368581	0.523756158944716	0.997940955933229
ENSMUSG00000097577.4|6230400D17Rik	43.4554875317285	0.185379500097314	0.652174166288006	0.284248456439854	0.776219983351666	0.997940955933229
ENSMUSG00000097585.4|E230029C05Rik	78.0913352266076	0.170008938988383	0.485451602688034	0.350207802481261	0.726182751570682	0.997940955933229
ENSMUSG00000097589.11|Dleu2	108.425799371441	-0.0974133696940046	0.425395092362489	-0.228995048233882	0.818872764816239	0.997940955933229
ENSMUSG00000097633.3|Gm16617	18.0484169828418	-0.625784117691041	0.953892706784195	-0.656031976385176	0.51180355022617	0.997940955933229
ENSMUSG00000097634.3|Gm26827	10.3626192806083	0.584403518977263	1.21309329229314	0.481746558727195	0.629985997216464	0.997940955933229
ENSMUSG00000097636.10|Mirt1	7.0281260902434	0.371937577406173	1.42654731098264	0.26072572184793	0.794304028760942	0.997940955933229
ENSMUSG00000097640.9|Gm20033	14.6869783040964	-0.465122218845428	1.12036449013452	-0.415152589127115	0.67803020349889	0.997940955933229
ENSMUSG00000097650.3|4921507G05Rik	5.98951251294312	-0.716977229923179	1.54626956207742	-0.46368191388306	0.642875656945815	0.997940955933229
ENSMUSG00000097680.2|Gm26642	397.941453930982	-0.0390188105178061	0.274139412036106	-0.142331998992786	0.886817772274524	0.997940955933229
ENSMUSG00000097692.3|A230060F14Rik	17.0556549599494	0.240323034306283	1.14601406020694	0.209703390779418	0.833899178919947	0.997940955933229
ENSMUSG00000097694.9|G730013B05Rik	5.63793999681363	-1.21311984501738	1.60945302097033	-0.753746663749155	0.451001356063361	0.997940955933229
ENSMUSG00000097700.2|Gm26738	22.6793938157467	-0.0965669536878608	0.99889814584492	-0.0966734737566055	0.922985706014719	0.997940955933229
ENSMUSG00000097706.2|E030037K01Rik	14.6342804332048	0.57079762781977	1.05304013894618	0.542047360503268	0.587785880114461	0.997940955933229
ENSMUSG00000097709.10|2810429I04Rik	4.99403127775536	0.36054474890327	1.69896611823365	0.212214207825471	0.831939922927673	0.997940955933229
ENSMUSG00000097724.3|Gm26850	269.304915008878	0.215893710685935	0.310491926346291	0.695327937271866	0.486849810090787	0.997940955933229
ENSMUSG00000097725.5|4930593A02Rik	4.76264467743433	-0.85052673983234	1.71115678869531	-0.497047813181886	0.61915533461418	0.997940955933229
ENSMUSG00000097729.4|2310015A10Rik	84.2236285774903	-0.264675884460763	0.475230566458183	-0.556942046959122	0.577567025397245	0.997940955933229
ENSMUSG00000097743.2|Gm16973	90.1727992272599	0.15055936824556	0.494630236969835	0.304387716302798	0.760832525062732	0.997940955933229
ENSMUSG00000097746.3|Gm6225	6.29087028573609	-0.311365327678282	1.56536304054577	-0.198909338992521	0.842333664028875	0.997940955933229
ENSMUSG00000097748.2|Gm26533	546.180822128184	0.126937535710048	0.246092233744378	0.515812846990942	0.605985128932519	0.997940955933229
ENSMUSG00000097750.3|Gm4673	46.862694882238	0.110581347493829	0.607299069569654	0.182087134716325	0.855514344962955	0.997940955933229
ENSMUSG00000097760.3|6030442K20Rik	22.6365237509239	-0.653491494389748	0.889147355284417	-0.734964222190945	0.462361283816032	0.997940955933229
ENSMUSG00000097761.2|4930534D22Rik	4.4883618197412	0.399889483932332	2.38006611493503	0.168016124183697	0.866570594137971	0.997940955933229
ENSMUSG00000097777.9|Gm16794	37.8439015731143	-0.215949649777468	0.677704511482469	-0.318648682602218	0.749992932844223	0.997940955933229
ENSMUSG00000097786.4|4933429H19Rik	7.76166932275797	-0.369625891063829	1.37717538725362	-0.268394203443427	0.788395900874245	0.997940955933229
ENSMUSG00000097787.4|Sgms1os1	12.7414529154215	0.313686160514957	1.10077562170386	0.284968302649556	0.775668426315055	0.997940955933229
ENSMUSG00000097792.3|Gm27042	21.5846786169274	-0.391048584428452	0.865368128484644	-0.451886973366146	0.651350409340061	0.997940955933229
ENSMUSG00000097816.2|Gm26811	504.482471465858	0.130002704043022	0.258994789124367	0.501951041109927	0.615701960332415	0.997940955933229
ENSMUSG00000097820.4|E530011L22Rik	414.673900848285	0.079105301901609	0.271441337703901	0.291426879084645	0.770724859710614	0.997940955933229
ENSMUSG00000097827.2|5330439K02Rik	4.76264467743433	-0.85052673983234	1.71115678869531	-0.497047813181886	0.61915533461418	0.997940955933229
ENSMUSG00000097828.3|6430562O15Rik	25.8525316922081	0.210274309029605	0.825250703755073	0.254800520705781	0.798877173078783	0.997940955933229
ENSMUSG00000097842.3|9330104G04Rik	52.8121961748803	-0.319120964753237	0.576844171994849	-0.553218668483118	0.580113685137031	0.997940955933229
ENSMUSG00000097845.3|A230020J21Rik	55.7529540913233	-0.28216029337131	0.568453662302006	-0.496364632833354	0.619637173104186	0.997940955933229
ENSMUSG00000097848.4|Gm807	54.1509026891583	0.0411958847824246	0.569149955175614	0.0723814249791399	0.942298366736127	0.997940955933229
ENSMUSG00000097855.10|A930007I19Rik	110.113986031111	-0.168635995626177	0.430351962976973	-0.39185599261505	0.695164620598747	0.997940955933229
ENSMUSG00000097876.2|Gm16892	97.892341183603	-0.24917851829472	0.441547981206605	-0.564329424887861	0.572529959584459	0.997940955933229
ENSMUSG00000097885.8|5031434O11Rik	20.9990831708253	-0.240153987704659	0.875117605191888	-0.274424815910315	0.783758174418308	0.997940955933229
ENSMUSG00000097887.3|Gm26542	11.6998714184062	0.503378572647594	1.25515494302587	0.40104895052564	0.688384084666466	0.997940955933229
ENSMUSG00000097890.4|4930547M16Rik	5.45773772414922	0.10888822694359	1.59167783459332	0.0684109714774101	0.945458488316761	0.997940955933229
ENSMUSG00000097924.3|A730020E08Rik	90.4472115116724	0.260720442947527	0.459026008922903	0.567986209668823	0.570044331897631	0.997940955933229
ENSMUSG00000097944.3|A130014A01Rik	18.8511513441731	-0.196547288400609	0.920017338278562	-0.213634330814208	0.830832225274876	0.997940955933229
ENSMUSG00000097960.2|A330074K22Rik	26.0618207852373	0.124413591132971	0.791485259997549	0.157190029203268	0.875095086158792	0.997940955933229
ENSMUSG00000097994.2|Gm26982	46.5101527817884	-0.212383404163202	0.617033896962841	-0.34420054588345	0.730695471801701	0.997940955933229
ENSMUSG00000098066.3|Gm26944	4.38686966059699	-0.286148656688971	1.76010290178198	-0.162574958770459	0.870853104658082	0.997940955933229
ENSMUSG00000098120.2|Gm5914	10.6383201762133	-0.572513715820952	1.24957702621396	-0.45816600642506	0.646833180178182	0.997940955933229
ENSMUSG00000098243.5|Gm4258	5.54381286770937	-0.533436760412866	1.59174392919106	-0.335127246682174	0.737529100211311	0.997940955933229
ENSMUSG00000098270.2|Gm27221	18.838121950821	-0.198357390663452	0.918768887963658	-0.215894762286833	0.829069779919464	0.997940955933229
ENSMUSG00000098302.2|Gm28039	23.7962928283527	0.0664989089930892	0.839030630823189	0.0792568310978657	0.936828342032752	0.997940955933229
ENSMUSG00000098434.2|2010110E17Rik	5.14881275797219	0.956928191377733	1.64473947726541	0.58181140819259	0.560693718900457	0.997940955933229
ENSMUSG00000098534.2|Gm27167	14.9996158422661	-0.0619447935935561	1.02703209663975	-0.0603143697224529	0.951905257398564	0.997940955933229
ENSMUSG00000098573.2|Gm27232	127.408309738778	-0.178415658491036	0.399656616327342	-0.446422381619983	0.655292168486187	0.997940955933229
ENSMUSG00000098702.3|1500015A07Rik	28.5824065069152	0.146197720045208	0.760000007586737	0.192365419191818	0.847455977993364	0.997940955933229
ENSMUSG00000098912.9|1500004A13Rik	110.511563303745	0.0853256239298972	0.420351216273816	0.20298650420537	0.839145580711574	0.997940955933229
ENSMUSG00000098977.2|Gm27196	6.64640408127796	-1.20438232407836	1.73622444542337	-0.693678934917122	0.487883579299627	0.997940955933229
ENSMUSG00000099027.2|Gm27176	19.1278218240982	-0.151646358063429	0.912304633627086	-0.166223378106195	0.867981162303314	0.997940955933229
ENSMUSG00000099051.2|Gm27241	36.6345557466056	-0.389837809187115	0.680697438020816	-0.572703505863927	0.566845463284744	0.997940955933229
ENSMUSG00000099098.6|1110035H17Rik	7.30431177800843	-0.412861347824102	1.44751291605681	-0.285221184035292	0.775474691617205	0.997940955933229
ENSMUSG00000099137.2|Gm10603	16.9730563036416	-0.392450551760556	0.975880169674238	-0.402150349967211	0.687573379588841	0.997940955933229
ENSMUSG00000099375.2|Gm28187	16.6475425742163	-0.535526025759811	0.976823989161008	-0.548231853130238	0.583532713031165	0.997940955933229
ENSMUSG00000099470.2|Gm29340	10.6580300612732	-0.435457365640027	1.19143993104855	-0.365488308971476	0.714746932203046	0.997940955933229
ENSMUSG00000099472.2|Gm29539	4.93899232870742	1.15745644865749	1.69701377936829	0.68205483227623	0.495204279746022	0.997940955933229
ENSMUSG00000099478.2|Gm28370	7.94606895957516	0.839749967672393	1.36130089770971	0.616873146183341	0.537318400588284	0.997940955933229
ENSMUSG00000099519.2|Gm29253	920.947083248396	0.1171206716036	0.230160774479583	0.508864605050197	0.610847131228453	0.997940955933229
ENSMUSG00000099632.3|2900093K20Rik	11.2324524000196	-0.267203432350492	1.16478612065515	-0.229401284589655	0.818557037825	0.997940955933229
ENSMUSG00000099681.2|1700052K11Rik	133.975850504439	-0.178291554522326	0.389150542030391	-0.458155739915176	0.646840555504034	0.997940955933229
ENSMUSG00000099708.2|Gm29361	27.1154848599829	-0.156725500999556	1.16374981527182	-0.134672847155683	0.892870542409298	0.997940955933229
ENSMUSG00000099757.3|BE692007	5539.49453642777	0.00830132371105769	0.185509980588626	0.0447486635744204	0.964307644598645	0.997940955933229
ENSMUSG00000099760.2|Gm28800	32.3221033300529	-0.560336530210639	0.737332548593743	-0.759950894992125	0.447283937686583	0.997940955933229
ENSMUSG00000099851.2|Gm29542	115.871721186915	0.136641550073593	0.424939725609239	0.321555133207867	0.747789738395618	0.997940955933229
ENSMUSG00000099874.2|Gm29629	32.8729146182726	0.110778129478404	0.769412739165632	0.143977508870641	0.885518229894157	0.997940955933229
ENSMUSG00000099923.4|1700105P06Rik	25.1738276625694	0.335936838542176	0.883091086053999	0.380410179479079	0.70364095947852	0.997940955933229
ENSMUSG00000099966.3|2810402E24Rik	88.4265833934302	-0.300001589513433	0.461187358761676	-0.650498292752345	0.515370404172573	0.997940955933229
ENSMUSG00000100084.3|2310068J16Rik	13.2939537176709	0.647279329072365	1.42685937870419	0.453639187388036	0.650088543456119	0.997940955933229
ENSMUSG00000100130.2|Gm28379	83.1352986188836	-0.052006862108965	0.495229486228047	-0.105015681729857	0.916363365304495	0.997940955933229
ENSMUSG00000100164.2|2610306M01Rik	42.9480684457391	0.270984495109998	0.631322702735482	0.429232932596656	0.667753718863018	0.997940955933229
ENSMUSG00000100182.8|1810006J02Rik	21.0843782707302	0.371941344522963	0.872119669677046	0.426479710818466	0.66975832911729	0.997940955933229
ENSMUSG00000100199.2|Gm20324	9.16488480953985	0.69388264377351	1.27256914641312	0.545261250226991	0.585573850884568	0.997940955933229
ENSMUSG00000100291.7|2310069B03Rik	7.70784866544976	-0.564570766895593	1.38152415619503	-0.408657904651139	0.682790730093388	0.997940955933229
ENSMUSG00000100417.4|Gm28578	12.401940208324	-0.919925069034123	1.22307155695821	-0.752143293497875	0.451964890887393	0.997940955933229
ENSMUSG00000100455.2|Gm29170	8.86479187256214	-0.686060571022101	1.2991631775137	-0.528078830201349	0.597444623454969	0.997940955933229
ENSMUSG00000100599.4|1700120C14Rik	17.9627800873661	0.20485023678978	0.966210444391296	0.212014098976993	0.832096034959091	0.997940955933229
ENSMUSG00000100629.2|Gm28192	38.756771529315	0.448086518940331	0.663235151851447	0.675607313167101	0.499289997114741	0.997940955933229
ENSMUSG00000100632.2|9430060I03Rik	13.3225557458756	0.527727405202207	1.1323799760651	0.466033854674828	0.641191267929356	0.997940955933229
ENSMUSG00000100680.3|1810044D09Rik	12.8889159096739	-0.351279039489661	1.09382358693797	-0.321147800874384	0.748098387378948	0.997940955933229
ENSMUSG00000100685.2|Gm28610	4.364085197801	-0.59918284826828	2.33768636840259	-0.25631447244898	0.797708023040436	0.997940955933229
ENSMUSG00000100691.3|2010320M18Rik	102.237639536589	-0.104191971569345	0.434623623792333	-0.239729195252232	0.810540200263597	0.997940955933229
ENSMUSG00000100763.2|Gm28777	5.44592662253684	-0.853244309452264	2.17825250831278	-0.391710467999491	0.695272154574186	0.997940955933229
ENSMUSG00000100783.3|2310047D07Rik	5.25411299443218	-0.729838545104029	1.63977978330516	-0.445083268213587	0.656259579876018	0.997940955933229
ENSMUSG00000100826.7|Snhg14	455.842492103863	-0.196160682726576	0.261582477855841	-0.74989993341481	0.453314974604249	0.997940955933229
ENSMUSG00000100876.2|2810454H06Rik	4.45991541080504	-1.12912737707	1.87157094759033	-0.603304608101429	0.54630606799019	0.997940955933229
ENSMUSG00000100927.2|Gm28536	18.6278394980945	-0.125795932554592	1.38672988104247	-0.0907140851829233	0.927719778421056	0.997940955933229
ENSMUSG00000100967.2|Gm29666	9.88183927880616	-0.570891922190092	1.24499285884125	-0.458550358852207	0.646557091409018	0.997940955933229
ENSMUSG00000100975.3|Gm28875	34.9388620074963	0.393197160178846	0.69566627634793	0.565209459689537	0.57193130318019	0.997940955933229
ENSMUSG00000100985.3|Gm10640	17.7722312950767	-0.312064429796554	0.94448932109701	-0.330405461264608	0.741093615542318	0.997940955933229
ENSMUSG00000101013.2|A630072M18Rik	125.349620721573	-0.277798760020687	0.401402062755265	-0.69207108233039	0.488892690752686	0.997940955933229
ENSMUSG00000101037.3|Gm28424	6.96439716139472	-0.555769914097513	1.45817753797628	-0.3811400872824	0.703099302994807	0.997940955933229
ENSMUSG00000101144.3|Gm29054	16.9421960799243	0.238879824549308	1.49563741054281	0.159717738313734	0.873103427130887	0.997940955933229
ENSMUSG00000101162.4|Gm26728	276.436718518103	0.566484499931545	1.22526184792718	0.462337500257507	0.643839311442667	0.997940955933229
ENSMUSG00000101223.8|4930568A12Rik	7.88185523856643	-0.825512923976477	1.3899984056589	-0.593894871113294	0.552582429648642	0.997940955933229
ENSMUSG00000101225.2|1700008J07Rik	35.5117233117415	-0.353254708591395	0.694479022664269	-0.508661452776765	0.610989546117235	0.997940955933229
ENSMUSG00000101308.2|Gm28989	44.6165452203499	0.049799688425122	0.640094368489425	0.0778005414149254	0.937986715769401	0.997940955933229
ENSMUSG00000101320.2|Gm28529	26.2733908424774	-0.0380074286246485	0.823436151845682	-0.0461571046394516	0.963185031549349	0.997940955933229
ENSMUSG00000101335.2|Gm28229	5.14881275797219	0.956928191377733	1.64473947726541	0.58181140819259	0.560693718900457	0.997940955933229
ENSMUSG00000101450.2|Gm28941	4.43449461835746	1.24908120492291	1.76991765012854	0.70572843026465	0.480357037221087	0.997940955933229
ENSMUSG00000101493.3|2810405F17Rik	7.33705105642043	-0.213055058266337	1.40190782118997	-0.151975083558269	0.879206587795428	0.997940955933229
ENSMUSG00000101503.2|Gm28364	13.4946570717484	1.31436507556655	1.79179145158479	0.733548022234409	0.463224249614105	0.997940955933229
ENSMUSG00000101555.2|Gm28731	148.400943124915	-0.103256663448747	0.638936094556955	-0.16160718470655	0.871615199114508	0.997940955933229
ENSMUSG00000101585.8|1600010M07Rik	49.1422344394741	-0.460994361559506	0.599927271503704	-0.768417078963645	0.442239436912012	0.997940955933229
ENSMUSG00000101586.2|Gm29017	10.2203824015835	-0.328536505823956	1.21222013005371	-0.271020500055052	0.786375265356958	0.997940955933229
ENSMUSG00000101599.2|Gm20342	15.2919520451949	-0.765622809719374	1.01893480160008	-0.751395288998945	0.452414797078197	0.997940955933229
ENSMUSG00000101655.3|2310040G24Rik	34.7867168569311	-0.0187975340929907	0.695556266519651	-0.0270251811360249	0.97843964972167	0.997940955933229
ENSMUSG00000101695.2|1700094J05Rik	27.2931211224485	-0.625287491157561	0.817399197528047	-0.764971990489514	0.444288223633496	0.997940955933229
ENSMUSG00000101711.2|Gm28306	115.015968980629	-0.0198264003649687	0.420305318757097	-0.0471714239153533	0.962376602572044	0.997940955933229
ENSMUSG00000101845.2|Gm28198	91.6463174765772	0.239210501390593	0.461375839442755	0.518472102222582	0.604128919706647	0.997940955933229
ENSMUSG00000101970.10|Chaserr	215.671563198799	0.204748971493358	0.324094776404549	0.631756468786099	0.527546022698173	0.997940955933229
ENSMUSG00000102027.2|Gm28914	17.0121444836979	-0.386035648861696	0.971118346754537	-0.397516585029849	0.690986558858004	0.997940955933229
ENSMUSG00000102097.2|A930006L05Rik	4.859112884695	0.828784691168762	1.68353149509323	0.492289389051712	0.62251478024873	0.997940955933229
ENSMUSG00000102145.2|Gm38056	339.576886348669	-0.0834797598487436	0.379915620781772	-0.219732370248328	0.826079592899845	0.997940955933229
ENSMUSG00000102190.2|Gm38166	82.6508748945602	0.359390609423789	0.580715252521402	0.618875787855329	0.535998189999852	0.997940955933229
ENSMUSG00000102202.3|Gm33280	9.60253246922949	0.52394947800629	1.24430237817348	0.421078901074993	0.673697467815929	0.997940955933229
ENSMUSG00000102224.6|4930447F24Rik	11.9709730403421	-0.715580727251151	1.13672114519574	-0.629512990301531	0.52901326696975	0.997940955933229
ENSMUSG00000102234.2|Gm37885	85.7893196944896	1.34243722080546	1.80391388402175	0.744180325178581	0.456767389239317	0.997940955933229
ENSMUSG00000102278.2|Gm37145	6.83255334607047	-0.259992442062248	1.45042088663847	-0.179253101260017	0.857738970101544	0.997940955933229
ENSMUSG00000102302.2|Gm38190	7.86077385967023	-0.828725330124666	1.37474185701777	-0.602822505108285	0.546626773595366	0.997940955933229
ENSMUSG00000102353.2|Gm38345	34.0013513025033	-0.537520065360107	0.705277117002597	-0.762140231692967	0.445976313346262	0.997940955933229
ENSMUSG00000102374.2|Gm38387	10.3652090661844	-0.0470088037058039	1.21607879885817	-0.0386560507016015	0.969164613657652	0.997940955933229
ENSMUSG00000102411.2|Gm36936	5.14881275797219	0.956928191377733	1.64473947726541	0.58181140819259	0.560693718900457	0.997940955933229
ENSMUSG00000102533.2|Gm37226	6.72988943926206	-0.698460710706089	1.50803178610807	-0.463160469918659	0.64324934854486	0.997940955933229
ENSMUSG00000102545.2|6430573P05Rik	12.2606729136193	-0.62652045778995	1.12502184980375	-0.556896257525346	0.577598311767174	0.997940955933229
ENSMUSG00000102577.2|Gm37969	4.4456677257132	0.054569104217886	1.74807195925729	0.0312167379202576	0.975096691489434	0.997940955933229
ENSMUSG00000102591.2|Gm38383	402.176047544313	0.0634204246673802	0.282891071895828	0.224186731105937	0.822612007766777	0.997940955933229
ENSMUSG00000102602.2|A930004J17Rik	28.9297816588919	-0.346315069208439	0.756950681457936	-0.457513385867378	0.647302083178406	0.997940955933229
ENSMUSG00000102611.2|Gm37847	27.9989388229274	0.063627306557989	0.927487970406823	0.0686017593630678	0.945306618399121	0.997940955933229
ENSMUSG00000102691.2|Gm37780	7.10302812644781	0.5785827345818	1.42763226220488	0.405274348233221	0.685275859880209	0.997940955933229
ENSMUSG00000102725.3|Gm37939	149.250282494504	0.0829338081647728	0.474223154117758	0.174883506730207	0.861171170271365	0.997940955933229
ENSMUSG00000102775.2|Gm38160	27.1083331459851	0.233994716117727	0.806341707906919	0.290192996124589	0.771668594075448	0.997940955933229
ENSMUSG00000102776.2|Gm38162	11.0733315062514	0.370376868626895	1.18857844497489	0.311613314369604	0.755334414343687	0.997940955933229
ENSMUSG00000102780.2|Gm38253	11.9709730403421	-0.715580727251151	1.13672114519574	-0.629512990301531	0.52901326696975	0.997940955933229
ENSMUSG00000102782.2|Gm37625	5.03931515735941	-0.631898691678208	1.6651761954537	-0.379478576143133	0.70433251045714	0.997940955933229
ENSMUSG00000102797.2|Gm37710	4.46177169680141	0.045421489389731	1.74941627874946	0.0259637971484979	0.979286214400124	0.997940955933229
ENSMUSG00000102833.2|Gm9694	5.16803785087203	-0.0461870916556834	1.63270516006991	-0.0282886909316228	0.977431900320897	0.997940955933229
ENSMUSG00000102840.2|Gm38037	12.4172040218115	-0.668566712776029	1.15357685970221	-0.579559746845662	0.562211544763299	0.997940955933229
ENSMUSG00000102861.2|Gm37637	7.93801697403106	0.843144191403634	1.36009942456458	0.619913644676054	0.535314642035042	0.997940955933229
ENSMUSG00000102869.4|Norad	4140.66423161726	-0.0871513816808151	0.187709142364564	-0.464289488423275	0.642440354034118	0.997940955933229
ENSMUSG00000102900.2|Gm37811	10.6715907908609	-0.287417394645737	1.25646697559286	-0.228750456819703	0.819062875490318	0.997940955933229
ENSMUSG00000102912.2|Gm20731	37.3626241564728	0.431651928186202	0.715793791168609	0.603039497564633	0.54648241386103	0.997940955933229
ENSMUSG00000102961.2|Gm19918	126.322213737004	0.408356456885606	0.531894632416642	0.767739382949316	0.442642033640023	0.997940955933229
ENSMUSG00000102982.2|Gm38319	4.32499701774468	-0.62812118177615	1.77372424706186	-0.354125610458683	0.723244749741006	0.997940955933229
ENSMUSG00000103030.2|E330011M16Rik	10.5078240793481	0.641360580863289	1.59140110350554	0.403016297682903	0.686936235080761	0.997940955933229
ENSMUSG00000103039.2|Gm37123	20.5026374460194	-0.257433811186759	0.885201871988413	-0.290819325323489	0.771189504383891	0.997940955933229
ENSMUSG00000103046.2|Gm37309	10.872827898346	-0.485268805915448	1.18172987567796	-0.410642750008371	0.681334511864766	0.997940955933229
ENSMUSG00000103183.2|Gm37090	10.3837006595045	0.584641697005318	1.20272569286946	0.486097287578916	0.6268981899618	0.997940955933229
ENSMUSG00000103219.2|Gm37787	81.1962981026479	0.19634233094859	0.480429298337865	0.408681010146285	0.682773771515787	0.997940955933229
ENSMUSG00000103247.2|Gm38091	4.54784684036156	-0.745416686479359	1.74321201161805	-0.427611031539109	0.668934333065999	0.997940955933229
ENSMUSG00000103272.2|Gm37914	4.60166749766976	-0.409548800060544	1.72426500691464	-0.237520797799742	0.812252786469509	0.997940955933229
ENSMUSG00000103313.2|Gm38357	17.4287107644914	-0.451222810407263	0.954766330101848	-0.472600254304245	0.636498401013691	0.997940955933229
ENSMUSG00000103380.2|Gm37756	16.1430210884891	0.181540980952393	1.91740027330708	0.094680794344144	0.924568373330082	0.997940955933229
ENSMUSG00000103427.2|Gm37534	4.32499701774468	-0.62812118177615	1.77372424706186	-0.354125610458683	0.723244749741006	0.997940955933229
ENSMUSG00000103436.2|Gm36995	848.013827208793	-0.0802918464794966	0.22201285664957	-0.36165403973082	0.717610576327017	0.997940955933229
ENSMUSG00000103507.2|Gm38375	6.1528307708641	0.857388124276922	1.51978572791993	0.564150661850468	0.572651602076371	0.997940955933229
ENSMUSG00000103532.2|Gm4430	9.17791420289195	0.69676993523364	1.27754928397096	0.545395738525167	0.585481370713354	0.997940955933229
ENSMUSG00000103558.2|Gm38220	6.20431035001589	-0.798053170382739	1.5238602223733	-0.523704968911014	0.600483759061785	0.997940955933229
ENSMUSG00000103570.2|C630004M23Rik	13.507250634188	-0.48029169029839	1.0861596455648	-0.442192537956645	0.658349885375809	0.997940955933229
ENSMUSG00000103581.2|Gm37833	4.59049439031403	0.688371563170124	1.74027842597896	0.395552546589143	0.692435150007928	0.997940955933229
ENSMUSG00000103593.2|Gm37352	11.8984120822941	0.130126053615542	1.1324259514367	0.114909105933552	0.908517167417002	0.997940955933229
ENSMUSG00000103614.2|Gm37949	4.4537197112573	0.0499899210432172	1.7371014372978	0.0287777788733976	0.977041823429162	0.997940955933229
ENSMUSG00000103649.2|Gm37768	42.8000741152511	0.437439177341843	0.637578382623772	0.686094744212761	0.492653364993204	0.997940955933229
ENSMUSG00000103651.2|Gm37206	49.7398305278534	0.169535082662564	0.590994379217601	0.286864120242576	0.774216364245887	0.997940955933229
ENSMUSG00000103685.2|Gm37074	9.32586198930441	0.451450457707534	1.26192198188482	0.35774831105901	0.720531675550295	0.997940955933229
ENSMUSG00000103697.2|Gm38020	6.20431035001589	-0.798053170382739	1.5238602223733	-0.523704968911014	0.600483759061785	0.997940955933229
ENSMUSG00000103706.2|6820402A03Rik	4.76264467743433	-0.85052673983234	1.71115678869531	-0.497047813181886	0.61915533461418	0.997940955933229
ENSMUSG00000103715.2|4933431K14Rik	20.2592375807419	-0.154031969662398	0.936893238786417	-0.164407173929358	0.869410616440951	0.997940955933229
ENSMUSG00000103730.2|Gm38316	774.685723845977	0.221955992121971	0.38905615200195	0.570498605355195	0.568339567760829	0.997940955933229
ENSMUSG00000103731.2|Gm17530	4.30577192484484	0.545004750932092	1.76983628498699	0.307940771446043	0.758127401107724	0.997940955933229
ENSMUSG00000103756.2|Gm37285	12.9581070384906	0.656727432778695	1.08971217051565	0.602661372927433	0.546733983083278	0.997940955933229
ENSMUSG00000103785.3|Gm35025	10.6684231249737	0.645146756310192	1.19054652847321	0.541891258242169	0.587893419224191	0.997940955933229
ENSMUSG00000103839.2|Gm37607	11.0441981418111	0.371939437389014	1.16794403587662	0.318456557817728	0.750138642479244	0.997940955933229
ENSMUSG00000103857.2|Gm37249	5.98146052739902	-0.714193896449902	1.54567069801524	-0.462060836999097	0.64403769368811	0.997940955933229
ENSMUSG00000103864.2|Gm37415	17.3150031770466	0.585791917301394	1.19058477089137	0.492020334564518	0.622704968495622	0.997940955933229
ENSMUSG00000103865.2|Gm37416	23.6491250855955	-0.54213784891802	0.836284182008658	-0.648269883110628	0.516810409548365	0.997940955933229
ENSMUSG00000103883.2|Gm37010	5.63793999681363	-1.21311984501738	1.60945302097033	-0.753746663749155	0.451001356063361	0.997940955933229
ENSMUSG00000103901.2|Gm37499	19.6595966128921	-0.39409805668296	0.903890340802743	-0.43600206672522	0.662835230079935	0.997940955933229
ENSMUSG00000103928.2|Gm37893	23.1092983112574	-0.341214559765897	0.839250048693335	-0.40657079531559	0.68432325061923	0.997940955933229
ENSMUSG00000103948.2|4930594C11Rik	18.585583652151	0.398472339029087	1.34246530132138	0.296821332094672	0.766602918375396	0.997940955933229
ENSMUSG00000103970.2|Gm37678	67.4547646783696	0.233134599443964	0.531990935862467	0.438230397790528	0.661219275127384	0.997940955933229
ENSMUSG00000103975.2|Gm37676	158.894810949559	-0.0293326329198176	0.410204123770159	-0.0715074062401501	0.942993930322183	0.997940955933229
ENSMUSG00000103983.2|Gm20045	9.96293701455831	-0.950061921663255	1.24133134192303	-0.765357233461496	0.44405885179528	0.997940955933229
ENSMUSG00000103984.2|Gm37447	4.4537197112573	0.0499899210432172	1.7371014372978	0.0287777788733976	0.977041823429162	0.997940955933229
ENSMUSG00000104002.3|Gm38336	9.39890773951246	0.0665178683504668	1.25517227313217	0.0529950109433804	0.957735882819889	0.997940955933229
ENSMUSG00000104040.2|Gm37563	12.7432025433968	0.0325720542514499	1.24363350623227	0.0261910394728191	0.979104962897244	0.997940955933229
ENSMUSG00000104116.2|Gm37296	4.8052922273868	0.521473058268351	1.68837480143727	0.308860957782855	0.757427296853661	0.997940955933229
ENSMUSG00000104164.2|Gm38248	20.6802033890322	-0.0472538385332628	0.886054933806979	-0.0533305969306377	0.957468502057138	0.997940955933229
ENSMUSG00000104168.3|Gm38250	18.3812491982315	0.137464502189171	0.927828799275994	0.148157184058566	0.882218721000116	0.997940955933229
ENSMUSG00000104195.2|B230377A18Rik	20.3457509723866	0.22776854800514	0.943765836546597	0.24134010703183	0.809291528461954	0.997940955933229
ENSMUSG00000104204.2|Gm37397	22.1913554419257	-0.534994486405778	0.856566650765326	-0.624580102351371	0.532246682292712	0.997940955933229
ENSMUSG00000104208.2|Gm37401	1595.32001005978	0.196573434429293	0.302960323734409	0.648842171827158	0.516440395937057	0.997940955933229
ENSMUSG00000104222.2|Gm7292	1044.23794320223	-0.0921089710219045	0.213186959770569	-0.432057247408714	0.665699806240112	0.997940955933229
ENSMUSG00000104245.2|Gm38155	7.81734626606254	0.463545564384232	1.36463341989221	0.339685044809212	0.734093725291196	0.997940955933229
ENSMUSG00000104316.2|Gm37909	6.93165788298273	-0.777200616401485	1.45629934870586	-0.533681908937296	0.593561627746768	0.997940955933229
ENSMUSG00000104342.2|Gm36401	5.3290150306366	-0.435462432103709	1.61578892866432	-0.269504527713085	0.787541458463044	0.997940955933229
ENSMUSG00000104344.2|Gm38077	16.8004677684368	-0.657448082217038	0.975835908482485	-0.673728109923143	0.50048418718162	0.997940955933229
ENSMUSG00000104358.2|Gm37127	5.7474375974264	0.248949515670909	1.56032963619523	0.159549309258752	0.873236112653623	0.997940955933229
ENSMUSG00000104388.2|Gm37033	8.19931698244761	-0.507099477113112	1.34727886214903	-0.376387911485706	0.706628531641553	0.997940955933229
ENSMUSG00000104394.3|Gm37254	25.2887045805064	0.0872981256615066	0.804367624859561	0.108530133440849	0.913575178651714	0.997940955933229
ENSMUSG00000104399.2|Gm37963	7.58951903563766	0.557787246148448	1.3936689655981	0.400229365736843	0.688987587426097	0.997940955933229
ENSMUSG00000104405.2|Gm31748	27.5693431487818	0.109640931377234	0.924620823462729	0.118579344737906	0.90560863038708	0.997940955933229
ENSMUSG00000104443.2|4932442E05Rik	75.3147584943846	0.342789185571933	0.503054886504564	0.681415079682013	0.495608883779285	0.997940955933229
ENSMUSG00000104444.2|Gm33051	123.59476777693	-0.151774982962979	0.672974204362474	-0.225528678482943	0.821568017769954	0.997940955933229
ENSMUSG00000104448.2|Gm37256	7.39854556513374	0.27866397242951	2.84255790811407	0.0980328216477369	0.921906230977462	0.997940955933229
ENSMUSG00000104467.2|Gm37660	7.17607387665586	0.0702106764710779	1.41402285204634	0.0496531412978728	0.960398798192412	0.997940955933229
ENSMUSG00000104484.2|Gm33142	6.80527626762652	0.480590967865213	1.44886733430239	0.331701154748312	0.740114928639468	0.997940955933229
ENSMUSG00000104523.2|Gm37335	116.80460890235	-0.190762492048381	0.45859273525463	-0.415973645859134	0.677429287906143	0.997940955933229
ENSMUSG00000104535.2|Gm42686	4.59547179812203	0.699575426507109	1.73381498405372	0.403489087902261	0.686588460660595	0.997940955933229
ENSMUSG00000104574.2|Gm42836	12.7693679881221	0.72403632925858	1.11013429610033	0.65220607254633	0.514268243054396	0.997940955933229
ENSMUSG00000104597.2|B230334C09Rik	22.8648823175843	-0.604051296964604	0.850249701825949	-0.710439880975408	0.47743139953987	0.997940955933229
ENSMUSG00000104633.2|Gm42421	29.3640594893503	0.396727307589083	0.752075393533136	0.527510022266941	0.597839458467251	0.997940955933229
ENSMUSG00000104654.2|Gm43814	51.2083951447399	0.0918410566305079	0.625510109476707	0.146825854992721	0.88326947651335	0.997940955933229
ENSMUSG00000104671.2|Gm43062	4.32499701774468	-0.62812118177615	1.77372424706186	-0.354125610458683	0.723244749741006	0.997940955933229
ENSMUSG00000104682.2|Gm42636	18.6605560078081	-0.432990556425322	0.929465558332702	-0.465848952167772	0.641323622789224	0.997940955933229
ENSMUSG00000104686.2|Gm42815	7.88282482288653	0.840306048202869	1.44584711740033	0.581185962257034	0.561115127609599	0.997940955933229
ENSMUSG00000104720.2|Gm43138	4.75459269189023	-0.84714094182643	1.71690127774878	-0.493412727222856	0.621720991341395	0.997940955933229
ENSMUSG00000104724.2|Gm43162	9.29126642489605	-0.243942414931541	1.26772346183449	-0.192425574090534	0.84740886148129	0.997940955933229
ENSMUSG00000104748.2|Gm43592	11.3171560497434	-0.455872800189866	1.22846443048496	-0.371091574877672	0.71056932601074	0.997940955933229
ENSMUSG00000104761.2|Gm43511	146.686571616184	0.174086001000821	0.591092021655859	0.294515903823475	0.768363712544246	0.997940955933229
ENSMUSG00000104786.2|Gm43573	83.8717380411674	-0.105560326980828	0.558755016728222	-0.188920589203716	0.850155056298502	0.997940955933229
ENSMUSG00000104818.3|Gm43661	7.68057158700582	0.0931719454130741	1.37208137084088	0.0679055538491669	0.945860817628421	0.997940955933229
ENSMUSG00000104822.2|Gm42967	31.6270000778308	0.250349157787052	0.761229562638478	0.328874718053938	0.742250384389678	0.997940955933229
ENSMUSG00000104835.6|Gm5547	10.0916597080709	-0.628113853833483	1.22485932959032	-0.5128048900469	0.608087808794934	0.997940955933229
ENSMUSG00000104950.2|4833413G10Rik	31.9752129702363	0.0831410054234011	0.727354263976015	0.114306067264827	0.908995173044226	0.997940955933229
ENSMUSG00000104965.2|Gm43437	5.18106724422414	-0.0400623686954577	1.63372126259664	-0.0245221566326329	0.980436110590589	0.997940955933229
ENSMUSG00000104969.2|Gm43445	5.09313581466762	-0.333541114260131	1.6612841511569	-0.200773067044464	0.840876023480195	0.997940955933229
ENSMUSG00000104970.2|5930411N13Rik	9.93565993611436	-0.418008082411446	1.23317559786952	-0.338968824175255	0.734633215972485	0.997940955933229
ENSMUSG00000105004.2|Gm43075	7.64958193656914	-0.565582269167539	1.48392790332261	-0.381138644203107	0.703100373739378	0.997940955933229
ENSMUSG00000105006.2|Gm9484	7.24292392731617	0.273918444027911	1.40811815849028	0.194528024779961	0.845762454225097	0.997940955933229
ENSMUSG00000105055.2|Gm43079	169.428551766213	0.168404330334965	0.38536306786852	0.437001737780491	0.662110087760359	0.997940955933229
ENSMUSG00000105084.2|Gm43365	265.042384560827	-0.0536984411781666	0.323093777199259	-0.166200790506248	0.867998937365952	0.997940955933229
ENSMUSG00000105112.2|Gm42778	8.83253738631019	-0.114256394702094	1.29157029538879	-0.0884631638788975	0.929508560486639	0.997940955933229
ENSMUSG00000105135.2|Gm43667	9.80381612079011	-0.211539047751681	1.24562618051914	-0.169825466949899	0.865147398113495	0.997940955933229
ENSMUSG00000105139.2|Gm19391	22.2766505418306	0.0490601885896118	0.852283292950922	0.0575632409967197	0.954096530533106	0.997940955933229
ENSMUSG00000105140.2|Gm43127	18.0533943906498	-0.622607357626162	0.96623032160256	-0.644367438804368	0.519337193867325	0.997940955933229
ENSMUSG00000105161.2|Gm42595	25.3958611029627	-0.0511961925648923	0.807039272377585	-0.0634370523432711	0.949418483151359	0.997940955933229
ENSMUSG00000105203.2|4933428P19Rik	50.8806925325759	0.273710421509607	0.737027514811081	0.371370696492608	0.710361448305923	0.997940955933229
ENSMUSG00000105243.2|Gm43444	84.4658702649736	-0.0691580186318734	0.542160933074422	-0.127559944682293	0.898497231610927	0.997940955933229
ENSMUSG00000105255.2|Gm42413	266.575404817928	-0.15288165217166	0.304338857484142	-0.502340231659791	0.615428213806136	0.997940955933229
ENSMUSG00000105272.2|Gm43071	45.7463533984169	-0.460092515162342	0.618071851549405	-0.744399723121131	0.456634686445253	0.997940955933229
ENSMUSG00000105326.2|6030400A10Rik	4.4537197112573	0.0499899210432172	1.7371014372978	0.0287777788733976	0.977041823429162	0.997940955933229
ENSMUSG00000105339.2|Gm42457	201.88626044483	0.00935149473630699	0.366811547975942	0.0254940030866213	0.979660931777868	0.997940955933229
ENSMUSG00000105353.2|Gm42428	11.1333944071828	-0.396147454187515	1.17873889407835	-0.336077358758285	0.736812531519739	0.997940955933229
ENSMUSG00000105362.2|Gm43474	23.2788122687262	-0.152209168642177	0.835841023229406	-0.182103012907996	0.855501884310024	0.997940955933229
ENSMUSG00000105368.2|Gm43759	4.51559235410961	0.366317798649167	1.73404965671505	0.211249889661818	0.832692282726606	0.997940955933229
ENSMUSG00000105373.2|Gm42429	9.62127276996928	-0.678985381490647	1.2820999776811	-0.529588482419842	0.596397281622299	0.997940955933229
ENSMUSG00000105377.2|Gm43148	9.25667086048768	-0.97539627072893	1.29092697332009	-0.755578193722564	0.44990213416419	0.997940955933229
ENSMUSG00000105419.2|Gm43205	6.92360589743862	-0.77481725349429	1.45925189385689	-0.530968818170524	0.595440387344371	0.997940955933229
ENSMUSG00000105447.2|Gm43653	9.16619618943065	-0.971212863059662	1.40735137604214	-0.690099771523286	0.490131446857567	0.997940955933229
ENSMUSG00000105449.2|Gm43379	20.5372330104278	0.0570483024106532	0.882096942378668	0.0646735065840002	0.948433957331911	0.997940955933229
ENSMUSG00000105509.2|C130013H08Rik	144.317388406151	-0.12403688751789	0.376933191245195	-0.329068626480294	0.742103817269183	0.997940955933229
ENSMUSG00000105512.2|Gm43714	6.02410807735148	0.371936783839624	1.52570968501225	0.243779526008998	0.807401577904717	0.997940955933229
ENSMUSG00000105552.2|Gm19710	293.882182659176	0.122849607097259	0.312305597147298	0.393363449836978	0.694051061096911	0.997940955933229
ENSMUSG00000105609.2|Gm42501	20.0067230574491	-0.199291045649672	0.912024262034111	-0.218515070207878	0.82702781768552	0.997940955933229
ENSMUSG00000105613.2|Gm43684	4.63626306207813	1.02448855170723	1.72857714295815	0.592677368135275	0.55339709034122	0.997940955933229
ENSMUSG00000105632.2|Gm43272	4.89136737094695	-0.213058074821558	1.67170967966954	-0.127449208084789	0.898584871331309	0.997940955933229
ENSMUSG00000105647.2|Gm43695	122.666331908044	0.307003116412854	0.414009109415458	0.741537104935478	0.458367842607941	0.997940955933229
ENSMUSG00000105655.2|Gm42659	7.35627614932027	-0.920539369820031	1.42123510262241	-0.64770379518595	0.517176549110434	0.997940955933229
ENSMUSG00000105677.2|Gm43328	7.98144456763874	-0.432086455536682	1.36047569871848	-0.317599539590228	0.75078872342515	0.997940955933229
ENSMUSG00000105704.2|Gm43055	278.247398449393	0.165090328236066	0.300849426939273	0.548747358157307	0.583178841029298	0.997940955933229
ENSMUSG00000105742.2|Gm42748	5.45773772414922	0.10888822694359	1.59167783459332	0.0684109714774101	0.945458488316761	0.997940955933229
ENSMUSG00000105748.2|Gm43088	7.36930554267237	-0.914742662035869	1.42288562483948	-0.642878560347439	0.520302902061833	0.997940955933229
ENSMUSG00000105769.2|Gm43351	14.3929390172678	0.168073829806094	1.04897440727972	0.160226816440598	0.87270240582101	0.997940955933229
ENSMUSG00000105826.3|Gm42141	5.7344082040743	0.243846791962779	1.55934849328347	0.156377354397104	0.875735586141678	0.997940955933229
ENSMUSG00000105881.3|4932422M17Rik	36.3479304510645	-0.418371041982395	0.684250035431952	-0.611430062576887	0.540914905520163	0.997940955933229
[truncated: 12,844 more rows]

## Sheet: significative
GeneID	Base mean	log2(FC)	StdErr	Wald-Stats	P-value	P-adj
ENSMUSG00000111521.2|Gm48529	2731.14660983093	4.10668726788148	0.233222145495613	17.6084790711212	2.12067050845391e-69	5.66219025757195e-66
ENSMUSG00000085498.3|Gm14023	776.497070856226	4.46180292451977	0.268858231773712	16.5953740567449	7.52734036111896e-62	1.00489993820938e-58
ENSMUSG00000092130.3|D030025P21Rik	641.673354331142	4.49044529168201	0.27751390633973	16.1809739587783	6.86990543107376e-59	6.11421583365565e-56
ENSMUSG00000030623.5|Prss23os	779.113734418132	3.95321361539015	0.250226614645619	15.7985337450569	3.18437271730084e-56	2.12556878879831e-53
ENSMUSG00000121093.1|Gm56906	727.808101883779	3.73771977762276	0.257994614950723	14.4875883488369	1.4515017227638e-47	7.75101919955869e-45
ENSMUSG00000087400.10|Gm15270	2291.8993244298	3.82034054158827	0.264323370077593	14.4532832661251	2.39015154048667e-47	1.06361743551657e-44
ENSMUSG00000099568.2|Gm28513	294.744702817889	4.61070721471161	0.361707072657486	12.7470750871318	3.2366253856635e-37	1.23454139710308e-34
ENSMUSG00000097754.3|Ptgs2os2	283.779556585168	4.34098501939934	0.355231279002229	12.2201654977914	2.42590346428138e-34	8.09645281203909e-32
ENSMUSG00000074415.16|Mir100hg	323.232840146301	3.92939951074215	0.326183282087407	12.046599953241	2.0211629818127e-33	5.99611684604434e-31
ENSMUSG00000107314.2|Gm20488	167.233977978112	5.3727044195144	0.508616526278251	10.5633697332421	4.40556851267633e-26	1.17628679288458e-23
ENSMUSG00000089961.2|Gm16567	151.624231651782	4.7393194704683	0.480664639766013	9.85992951920782	6.2092962093206e-23	1.50716553444418e-20
ENSMUSG00000097804.2|Gm16685	152.689969105429	4.52812568551637	0.463910307945652	9.76077834003818	1.65877206858495e-22	3.69076785260152e-20
ENSMUSG00000114055.2|Gm32089	308.402432380101	2.92550272508924	0.307167948234425	9.52411455005243	1.6645484194607e-21	3.41872636920006e-19
ENSMUSG00000109947.2|Gm45669	162.838007692672	4.25546888459237	0.455760394654425	9.33707477548381	9.90323241800659e-21	1.88868789686269e-18
ENSMUSG00000073652.11|Apol7d	236.896581301494	2.95132761085128	0.345937745305024	8.53138361137495	1.44607653197729e-17	2.57401622691957e-15
ENSMUSG00000107379.2|Gm43126	139.428373167669	3.86249785305079	0.456654521698266	8.45824944136418	2.71421056274308e-17	4.52933887657752e-15
ENSMUSG00000100113.2|Gm28592	371.001897025947	2.44750528810316	0.303449867162526	8.0656001302261	7.28769772134265e-16	1.14459723035205e-13
ENSMUSG00000029409.8|U90926	139.249969484227	3.51968102099348	0.439822293891579	8.00250708041899	1.2191115976972e-15	1.80834886991752e-13
ENSMUSG00000097503.4|3110045C21Rik	102.348307839285	4.08540927304253	0.529659687720198	7.71327206461051	1.22632277406532e-14	1.72330621408127e-12
ENSMUSG00000121069.1|Gm56730	273.556041484675	2.32575400038105	0.311197718603175	7.47355736031838	7.80553915750826e-14	1.04203947752735e-11
ENSMUSG00000109881.2|Gm45507	817.366427020846	2.18503149743893	0.296256330558778	7.37547614026568	1.63758727025418e-13	2.08207524360888e-11
ENSMUSG00000120984.1|Gm57383	141.842656557663	2.97921143979099	0.413248037803382	7.20925731584106	5.62578644309137e-13	6.82765900138817e-11
ENSMUSG00000097183.4|Gm17501	91.9256610491224	3.80785068187951	0.531468111922579	7.16477733368547	7.79130873093863e-13	9.04469317895919e-11
ENSMUSG00000097415.4|AU020206	1271.67934571568	-1.50136850211117	0.213311394040017	-7.03838868461717	1.94475572280667e-12	2.16354074162242e-10
ENSMUSG00000109669.3|Gm45472	1093.27667503922	1.55438594816362	0.222896497981744	6.9735772532906	3.08981638280513e-12	3.29992389683588e-10
ENSMUSG00000121137.1|Gm56555	154.797025838291	2.60168802875265	0.396083707991248	6.56853078342251	5.08141287051123e-11	5.21822014010192e-09
ENSMUSG00000106643.2|Gm43422	55.7705720300467	4.77336336746657	0.754227974765971	6.32880710762246	2.47063726155672e-10	2.39297914005567e-08
ENSMUSG00000108732.2|2310043P16Rik	1007.40791404822	-1.37909365144585	0.217990320460144	-6.32639856914195	2.50949123301718e-10	2.39297914005567e-08
ENSMUSG00000086181.2|C230034O21Rik	52.9467722495795	4.69287971369141	0.764775843889331	6.13628130541544	8.44755186053018e-10	7.77757360952261e-08
ENSMUSG00000095334.3|Gm21984	570.079299214728	-1.49659581106908	0.246056014200373	-6.08233786088376	1.18442650198366e-09	1.05413958676546e-07
ENSMUSG00000097028.3|Ptgs2os	57.4140061463489	4.15138702088477	0.686106974551651	6.0506410441281	1.4427058734753e-09	1.24258860715454e-07
ENSMUSG00000075511.11|1700001L05Rik	237.967581731728	1.92262799459698	0.322362835466336	5.96417385340239	2.45874844788953e-09	2.05151823620782e-07
ENSMUSG00000085586.3|Gm11613	1184.49960127453	-1.31742357304828	0.221284476891868	-5.95352910223361	2.62421165472282e-09	2.12322579336665e-07
ENSMUSG00000097491.2|Gm2366	69.5346198514961	3.55093853849077	0.600514484873835	5.91316051141847	3.35604840317252e-09	2.63548506955019e-07
ENSMUSG00000052125.18|F730043M19Rik	188.805400375263	2.08022329586987	0.355072752433371	5.85858329487059	4.66832451496843e-09	3.46234068193492e-07
ENSMUSG00000114833.2|Gm41192	51.4484963879415	9.32021419398835	1.59049690472712	5.85993859295652	4.63038363907213e-09	3.46234068193492e-07
ENSMUSG00000086434.2|Gm15200	46.9045041689713	9.18684387003159	1.60416150156513	5.72688215062404	1.02293176215797e-08	7.38169677016696e-07
ENSMUSG00000097466.10|D430036J16Rik	51.7844133865746	3.99142303250928	0.70241012396386	5.6824679718236	1.32764782327445e-08	9.08928125164815e-07
ENSMUSG00000116840.2|Gm21691	58.9945238883609	4.30140787987296	0.75661390678592	5.68507641915445	1.307541783964e-08	9.08928125164815e-07
ENSMUSG00000102191.3|Gm36569	143.535192836392	2.2332033504062	0.396116862864506	5.63773865686217	1.7229772649145e-08	1.15008732433043e-06
ENSMUSG00000096956.4|Snhg18	92.4769561823113	2.74031805192088	0.487168511469544	5.62499009563387	1.85518618680404e-08	1.20813344360166e-06
ENSMUSG00000117569.2|Gm49987	52.6655198935204	9.35432312656731	1.66708218318172	5.61119494943797	2.00934244216933e-08	1.27736769537907e-06
ENSMUSG00000114715.2|Gm34471	53.3498243448607	3.82971714313959	0.686357375096666	5.57977124176777	2.40835111520282e-08	1.49541801804454e-06
ENSMUSG00000087528.2|9830144P21Rik	303.228596487132	1.80487137417437	0.325110986732293	5.55155453931354	2.83140348951849e-08	1.71814711750327e-06
ENSMUSG00000087179.10|5730471H19Rik	77.1908570939027	2.92632574773559	0.532368142810725	5.4968085285599	3.86726200778715e-08	2.2446933827808e-06
ENSMUSG00000117916.3|9630028I04Rik	553.260400914107	-1.37034062435255	0.249162679869352	-5.49978281286379	3.8025933950038e-08	2.2446933827808e-06
ENSMUSG00000079499.10|6530402F18Rik	711.815702955585	1.26321173315941	0.231202067161334	5.4636697183072	4.66390937398205e-08	2.64949745287917e-06
ENSMUSG00000087516.9|Tbx3os1	38.8872559506917	5.44067153063115	1.00411216747874	5.41839020265268	6.01380529405666e-08	3.34517919481902e-06
ENSMUSG00000103710.2|D030062O11Rik	39.2467272502687	4.85288435881507	0.897876999842653	5.40484315743193	6.48651269107536e-08	3.53448752758596e-06
ENSMUSG00000100220.2|Gm29331	57.2750435912324	3.44589616598362	0.639221243662788	5.39077228760165	7.01555270868914e-08	3.74630514644e-06
ENSMUSG00000086998.2|Gm16033	216.737264215488	1.77523317675819	0.334744922341679	5.30324153788413	1.13764235198187e-07	5.95589231331684e-06
ENSMUSG00000085055.3|Gm15958	39.6617436492589	4.86430993888526	0.925403411977245	5.25642101155865	1.46885820652001e-07	7.54202194501618e-06
ENSMUSG00000090069.4|E430024P14Rik	595.734310742485	-1.3226327481197	0.263480527077939	-5.01985009210362	5.17118190418951e-07	2.60510484607283e-05
ENSMUSG00000115009.2|G930009F23Rik	41.1310179903479	3.87705102802772	0.776168169151168	4.99511727241758	5.88000253457332e-07	2.90733458653903e-05
ENSMUSG00000121489.1|1810014B01Rik	3117.22311229201	1.13301539525985	0.227722848373668	4.9754137687611	6.51084137351088e-07	3.16071753950437e-05
ENSMUSG00000100980.2|Gm29100	35.6942084429983	5.74752018034021	1.17375159454378	4.89670915639881	9.74549123222989e-07	4.6465109982239e-05
ENSMUSG00000084780.8|Gm15350	26.3818243006378	8.35637367971284	1.71477453635351	4.87316174958066	1.09826230641739e-06	5.14449185637621e-05
ENSMUSG00000086320.2|Gm12840	37.0525885037679	3.99399624748451	0.821852077087805	4.85975074935267	1.17533632555283e-06	5.41059998142424e-05
ENSMUSG00000118365.2|Gm41724	118.618690332957	2.49733989213422	0.519810142494865	4.80433082769039	1.55269917583815e-06	7.02662169404723e-05
ENSMUSG00000087362.9|Gm13710	471.294048038995	-1.23284270903612	0.257709153905368	-4.78385299999405	1.71966470155066e-06	7.65250792190044e-05
ENSMUSG00000086150.2|Bach2os	157.319466572764	-1.81632289180164	0.380219968896304	-4.77703182469355	1.779016268931e-06	7.7868417017144e-05
ENSMUSG00000078190.8|Dnm3os	32.1117398890641	4.32148516313753	0.915637320315094	4.71964725252833	2.36253972254438e-06	0.000101741629986992
ENSMUSG00000085766.2|2810430I11Rik	23.4066492077533	8.18417322511187	1.75207396331078	4.6711345505339	2.99540640209949e-06	0.000126948176088978
ENSMUSG00000092190.2|Gm20470	26.7689751109654	-8.00555357995576	1.71639216382278	-4.66417509278629	3.09857473448336e-06	0.000129268664704228
ENSMUSG00000079505.3|Gm11131	933.946837783542	1.0725248290614	0.231028667936658	4.64238849074547	3.44404518151188e-06	0.000138279904618713
ENSMUSG00000085731.2|Gm16229	186.129832480006	1.61865917821941	0.348359561700485	4.64651858648023	3.37583730315087e-06	0.000138279904618713
ENSMUSG00000097216.4|4932441J04Rik	1033.61305975576	0.994895716887173	0.214378337137849	4.64084072192163	3.46994517208006e-06	0.000138279904618713
ENSMUSG00000092258.3|Gm20444	22.6026965546822	8.1336195787819	1.75381869024515	4.63766273219782	3.5237115530415e-06	0.000138357497744424
ENSMUSG00000086196.8|Gm13571	99.3915405098857	2.11789719482841	0.462731441974713	4.5769468048038	4.71811372192851e-06	0.000182570487500712
ENSMUSG00000115410.2|2810457G06Rik	39.4591840091851	3.36055103382694	0.744855100988527	4.51168425827657	6.43148782563883e-06	0.000245315321349367
ENSMUSG00000105910.2|Gm43539	20.3241857485211	7.98038603730086	1.78824574155494	4.46268980367409	8.09371803866515e-06	0.000302893022752427
ENSMUSG00000111394.2|Gm49759	3466.55448525588	0.828493569138118	0.185730279592204	4.46073505600264	8.16790173714409e-06	0.000302893022752427
ENSMUSG00000121374.1|ENSMUSG00000121374	435.567551721392	1.26209165901537	0.286539284544646	4.40460253476594	1.05978006209201e-05	0.000387618187093928
ENSMUSG00000100046.2|Gm29232	38.2271855637717	3.31293524515344	0.763696704276919	4.33802480304034	1.4376893351214e-05	0.000518733854699207
ENSMUSG00000097170.2|Gm16982	20.8003418135744	-7.64171416928699	1.77362608254869	-4.3085260441738	1.64346126437026e-05	0.000585072210115812
ENSMUSG00000085612.2|Gm15868	21.5333071657779	-7.69148961225255	1.78663528943982	-4.30501381995211	1.66975311492235e-05	0.000586610633795087
ENSMUSG00000113380.2|Gm48682	27.553499985002	5.36750518662747	1.25158282368477	4.28857370447533	1.79824128678586e-05	0.000623546004638734
ENSMUSG00000103622.2|B430319G15Rik	56.4408134290991	2.67498653639706	0.628449687857556	4.25648478801277	2.07666159213755e-05	0.000710857237308623
ENSMUSG00000120224.1|2810001A02Rik	297.382917051472	-1.2620720364711	0.297851102698524	-4.23725823082997	2.26265852633932e-05	0.000764721299408352
ENSMUSG00000079564.4|Gm11149	17.5965691293266	7.77208550207343	1.83593098121951	4.23332117687281	2.30265288180208e-05	0.000768510399301443
ENSMUSG00000109341.2|Gm30873	29.1251066428359	3.78750004133215	0.896942947136787	4.22267665231392	2.41418047205749e-05	0.000795785414863394
ENSMUSG00000086709.2|Gm16263	17.3068692560494	7.74816017837349	1.84048382791911	4.20984963890376	2.55540697933479e-05	0.000832065443271207
ENSMUSG00000073821.12|8030451A03Rik	83.7488701393344	2.1099909882318	0.511884371095469	4.12200705349974	3.75585697787317e-05	0.00120820941336402
ENSMUSG00000034764.16|1700006J14Rik	17.4111044028662	7.75645627965772	1.88650758404449	4.11154259079553	3.93024353371457e-05	0.00124925598035928
ENSMUSG00000097365.8|C030034L19Rik	149.946897858882	-1.57571945223253	0.384500797270267	-4.09809150831213	4.16570603597522e-05	0.00130852177835928
ENSMUSG00000121226.1|6720407P12Rik	108.538806956302	-1.79122692563003	0.439974214678112	-4.07120887059371	4.67697887804655e-05	0.00145203879120748
ENSMUSG00000121485.1|ENSMUSG00000121485	3110.23872542335	-0.788285665044745	0.19572316961078	-4.02755415525075	5.63600884658293e-05	0.00172967168050304
ENSMUSG00000097836.2|Gm26903	37.4895981692009	2.91972969321223	0.735214267497485	3.97126364692347	7.14924066573251e-05	0.0021691446110802
ENSMUSG00000090216.2|Gm16549	16.6547670248389	-7.32099090879645	1.85015266236645	-3.95696585352719	7.59077764786022e-05	0.00227723329435807
ENSMUSG00000121097.1|Gm57002	26.340395042425	3.62751264508001	0.926940461586482	3.91342572194058	9.09958999158086e-05	0.00269954503083565
ENSMUSG00000106874.3|Gm20186	623.64151428463	2.09973906261953	0.538417186550783	3.89983662310431	9.62576201475704e-05	0.00282426204169245
ENSMUSG00000120319.1|Gm35113	47.2748267669475	-2.57453354080105	0.662347413924611	-3.88698360811308	0.000101497605125814	0.00294563701832526
ENSMUSG00000086600.9|C030005K06Rik	18.6175497280523	-7.48225037273533	1.9403445657355	-3.85614519444857	0.000115189086060427	0.00327578433389463
ENSMUSG00000111290.2|Gm5122	15.5324659262104	-7.22044069085783	1.8725927883123	-3.85585202288713	0.000115327238721384	0.00327578433389463
ENSMUSG00000114196.2|Gm47547	32.3990986841849	3.04511186300479	0.795077197894203	3.82995748220412	0.000128165401903438	0.00360212234823347
ENSMUSG00000089713.2|Gm16564	33.461914762193	3.00285081648913	0.791080643689666	3.79588457945777	0.000147117937601108	0.00409171763953081
ENSMUSG00000086841.3|2410006H16Rik	473.837456684039	0.975149572601983	0.25762900185071	3.78509238322113	0.000153651488889355	0.00422937603437709
ENSMUSG00000120024.1|Gm53692	2630.80297095359	1.67864992121983	0.446546096827199	3.75918619185563	0.000170466943933599	0.00464435449288479
ENSMUSG00000087691.2|Cd55os	115.748413724895	-1.6070536252757	0.429061487219503	-3.7455089145616	0.000180028453894505	0.00485531284745787
ENSMUSG00000048636.8|A730049H05Rik	12.9744005502437	7.33291005832759	1.9607864462659	3.73978006237869	0.000184181337857421	0.00491051545621555
ENSMUSG00000119972.1|Gm6634	332.991206236701	1.0672892666395	0.285551434243505	3.73764281544238	0.000185753580928004	0.00491051545621555
ENSMUSG00000086416.2|Gm14002	28.0457018015796	3.14575033629205	0.858426741422381	3.66455305327472	0.000247770878723923	0.00648576711953798
ENSMUSG00000095332.3|Gm9821	70.5000670857851	-1.95605174215155	0.536830185829737	-3.64370669493601	0.000268739650798587	0.00690516482282447
ENSMUSG00000121510.1|ENSMUSG00000121510	777.557061684587	1.31150661615217	0.359958806366402	3.64349084660868	0.0002689652215632	0.00690516482282447
ENSMUSG00000086763.3|Plxna4os1	150.171355260075	-1.38247178284095	0.38108625634776	-3.62771356828826	0.000285942226171749	0.00727110232265305
ENSMUSG00000105283.3|Gm33370	55.3106698722056	-2.19853503430822	0.612843078024328	-3.58743553308265	0.000333946262201505	0.00841166528375489
ENSMUSG00000118383.2|Gm50321	44.2898970290194	2.3593132313718	0.658837286340199	3.58102566489162	0.000342248029513849	0.00854020783927082
ENSMUSG00000085400.2|Pard3bos3	11.6040775439704	7.17162299499142	2.00459160016412	3.57759804760444	0.000346766160354566	0.00857283007543233
ENSMUSG00000097805.3|Gm17473	11.5910481506183	7.17008484993051	2.0060800034687	3.57417692092677	0.000351331322164409	0.00860600578145847
ENSMUSG00000056031.14|9330154J02Rik	45.0549612482063	2.34103535189331	0.657550934687914	3.5602342395033	0.000370524133716752	0.00883303068771187
ENSMUSG00000092569.4|Gm20544	237.389647089952	1.1259806529394	0.316046881117199	3.56270135923872	0.000367058166205258	0.00883303068771187
ENSMUSG00000104667.2|Gm4961	43.2630945533315	2.37251775546734	0.666260051433433	3.56094853708092	0.000369517508839379	0.00883303068771187
ENSMUSG00000109297.2|Gm31522	11.3404364573974	7.1383414661241	2.01788593828401	3.5375346696724	0.000403881158101878	0.00945932186080714
ENSMUSG00000113581.3|Dio3os	11.3274070640453	7.13676719518437	2.01674270374692	3.53875939748036	0.000402012087968449	0.00945932186080714
ENSMUSG00000098975.8|Gm27177	313.752673354594	1.05315041093286	0.300469287299558	3.5050185008856	0.000456575554047562	0.0105249228217943
ENSMUSG00000101609.4|Kcnq1ot1	60.9852173386925	-2.00237197518551	0.571352390241267	-3.50461818202942	0.000457262564542373	0.0105249228217943
ENSMUSG00000079414.5|Gm11110	70.6738617144507	1.82877368956875	0.522765517514663	3.49826763299754	0.000468290955029512	0.0105967665021096
ENSMUSG00000114736.2|Gm47336	11.0507365841203	7.10104849855262	2.02988580929374	3.49825022966355	0.000468321515823569	0.0105967665021096
ENSMUSG00000084984.9|Far1os	11.0767953708245	7.10427705415638	2.03616257941806	3.4890519676414	0.000484736900503622	0.0108760296163418
ENSMUSG00000120851.1|Gm57366	43.6877128196691	2.28457393142893	0.659403365918204	3.46460762790877	0.000531005610932629	0.011814874843251
ENSMUSG00000097697.4|4833412C05Rik	10.7610367108431	7.06276605931368	2.04291387545917	3.45720206032975	0.000545815422939002	0.0120440262747697
ENSMUSG00000114433.2|Gm48488	21.4991357567936	4.57405214740888	1.32552524528771	3.4507469123427	0.000559037540189542	0.0121352051406998
ENSMUSG00000118057.2|B020010K11Rik	1931.8464832213	0.685919661390128	0.198675728837456	3.45245826152879	0.00055550341037527	0.0121352051406998
ENSMUSG00000047061.7|Gm9817	37.9712900585496	2.79110359320687	0.809501754802806	3.44792778600804	0.000564905050978217	0.0121636813396116
ENSMUSG00000015451.17|C4a	34.7649029256459	2.56162775877594	0.744546159866489	3.4405224240701	0.000580592324564568	0.0124014520526992
ENSMUSG00000085569.3|Gm12602	10.4713368375659	7.02344007954516	2.05707812110347	3.41427970454403	0.000639508863913967	0.0135514973543674
ENSMUSG00000086503.5|Xist	9603.59254260136	-0.618128950901588	0.181365449778799	-3.40819572666947	0.000653939705489837	0.0137481812099044
ENSMUSG00000046413.16|Irx3os	24.2799563972449	3.18535882020531	0.935377923316145	3.40542441809234	0.000660612972221894	0.0137799737174411
ENSMUSG00000102813.2|Gm37795	110.606717289543	-1.46251151794099	0.430945048090738	-3.3937308815138	0.00068947411746714	0.0142705108033896
ENSMUSG00000097429.2|Gm26520	34.1139225336614	-2.60741205849768	0.771012166313262	-3.38180403944274	0.000720114944481925	0.0146798588053665
ENSMUSG00000114880.2|Gm49098	19.62553333191	3.56500791912894	1.05418920918215	3.38175337792986	0.000720247754120978	0.0146798588053665
ENSMUSG00000098371.2|Gm28037	5491.77476599433	0.701604715406907	0.20812691835473	3.37104263568203	0.000748842673956228	0.0150331574395724
ENSMUSG00000120909.1|Gm39529	10.1946663576408	6.98476292786884	2.07159931592976	3.37167659506298	0.000747121234425361	0.0150331574395724
ENSMUSG00000086043.2|Gm12473	10.4061898708054	7.01487298848761	2.08803070012716	3.35956410413909	0.000780655377488407	0.0154396285769929
ENSMUSG00000118234.2|Gm50115	76.016059340536	1.69437581284139	0.504329132661463	3.35966277399002	0.00078037664788776	0.0154396285769929
ENSMUSG00000109967.2|Gm45883	306.884738618926	0.986128176923658	0.294438467300382	3.34918255065369	0.000810503748969777	0.0159120956599214
ENSMUSG00000092354.8|Gm20548	156.096291904913	-1.38872110621506	0.420529860536147	-3.30231271673439	0.000958910990935808	0.0186882652978001
ENSMUSG00000101581.7|C430002N11Rik	24.6394276968219	2.93937243257785	0.894357042628994	3.2865760456668	0.00101413387476695	0.0196212858378822
ENSMUSG00000121096.1|Gm57390	69.2510895447056	1.73653462435436	0.529088550845585	3.28212474372966	0.00103028015782949	0.019790273535286
ENSMUSG00000116656.2|Gm49708	34.1676961241036	2.46290570758613	0.751152333457274	3.27883652607494	0.00104235999119027	0.0198792941177002
ENSMUSG00000086536.2|Gm12264	104.070735220714	1.42668960499753	0.436233365043788	3.27047337347596	0.00107367649395957	0.0203313208430642
ENSMUSG00000110831.2|Gm48159	16.6717925661905	3.8349253997859	1.17355845579428	3.2677753552467	0.00108396366227542	0.0203815702695449
ENSMUSG00000102828.6|Gm38182	488.323481979447	0.81497289297576	0.251963677174466	3.23448562949592	0.00121862053048361	0.0227532644502883
ENSMUSG00000035983.5|Gm7008	209.634013090281	1.09388648052997	0.338473000091251	3.23182788652289	0.00123001117832465	0.0228064572647695
ENSMUSG00000087291.2|Gm11946	69.5817590699057	1.74992940538757	0.542000189958438	3.22865090789315	0.0012437561799664	0.0229022689690364
ENSMUSG00000097099.4|Gm9917	684.905641512933	0.759264757423875	0.236037795582661	3.21670839006789	0.00129670324280078	0.0235658479260425
ENSMUSG00000105852.5|Gm42890	486.109078236273	0.813664285089816	0.252962260086968	3.21654417860625	0.00129744555997313	0.0235658479260425
ENSMUSG00000089998.3|Phtf1os	236.659142096605	1.03277901576143	0.321415342805761	3.21322251372911	0.00131254559222378	0.023679031967821
ENSMUSG00000087700.4|Gm15283	499.855896883046	0.822364740020065	0.25668500882876	3.2037895152992	0.00135631595662518	0.0243044537193907
ENSMUSG00000097324.10|Carmn	9.06192565123627	6.81483644484893	2.13810606203291	3.18732384976702	0.00143595894981929	0.0252237526053783
ENSMUSG00000103309.2|BC037039	555.156057311911	0.778033258715947	0.244014019715752	3.1884776932992	0.00143024044519678	0.0252237526053783
ENSMUSG00000104850.2|Gm42901	36.6596972151118	3.15427396269146	0.988848105583247	3.18984679738148	0.00142348233495857	0.0252237526053783
ENSMUSG00000117079.2|Gm41611	10.0578441873178	-6.5935018566275	2.07356474399474	-3.17979068448332	0.00147381468148758	0.0257195111083126
ENSMUSG00000097125.4|Gm26885	137.270464742795	1.22505556368257	0.390688117752804	3.13563558249213	0.00171482141985615	0.0297309947468567
ENSMUSG00000109715.3|Gm45606	313.351807451801	-0.962347460329014	0.307467946448194	-3.12991149629043	0.00174858976590911	0.0301208688708215
ENSMUSG00000091575.3|2010016I18Rik	54.260743555323	-1.88137510403981	0.603632566384472	-3.11675547147585	0.00182853172449852	0.0312960237462247
ENSMUSG00000099139.2|1110028F18Rik	28.2741675490515	-2.61643812529008	0.843507699576797	-3.10185446629923	0.00192312478270654	0.0327053705084488
ENSMUSG00000098234.9|Snhg6	131.081641727816	1.24080616894632	0.403430571915685	3.07563743385725	0.00210053098157514	0.0354963146886432
ENSMUSG00000090062.3|Galnt6os	60.8953806618921	-1.75731996498748	0.576611334598085	-3.04766809034787	0.00230624502398072	0.0387275107800536
ENSMUSG00000113184.2|Gm49654	50.3671984977202	-1.88181170445487	0.618128206811116	-3.04437118985884	0.00233167255875082	0.0389097858241543
ENSMUSG00000091906.3|1700099I09Rik	9.18254886793849	-6.46215055165251	2.12468735146705	-3.04145951035597	0.00235434227603212	0.0390440613478619
ENSMUSG00000085071.2|Gm14066	8.20585542475681	6.67172935370549	2.19863854325439	3.03448212266401	0.00240949035260796	0.0397119706263164
ENSMUSG00000112652.2|4921516A02Rik	1256.85237190904	-0.656759763133841	0.216762795655768	-3.02985464432196	0.00244671461522483	0.0400780860285293
ENSMUSG00000086644.3|Gm13470	7.92918494483173	6.62218945661988	2.22062261178217	2.98213186765005	0.00286248674402995	0.0466026805278046
ENSMUSG00000120375.1|Gm56780	7.90312615812752	6.61768034922198	2.22742553910904	2.97099958361302	0.0029683218322343	0.0480328441943369

## Sheet: downregulated
GeneID	Base mean	log2(FC)	StdErr	Wald-Stats	P-value	P-adj
ENSMUSG00000086150.2|Bach2os	157.319466572764	-1.81632289180164	0.380219968896304	-4.77703182469355	1.779016268931e-06	7.7868417017144e-05
ENSMUSG00000087362.9|Gm13710	471.294048038995	-1.23284270903612	0.257709153905368	-4.78385299999405	1.71966470155066e-06	7.65250792190044e-05
ENSMUSG00000090069.4|E430024P14Rik	595.734310742485	-1.3226327481197	0.263480527077939	-5.01985009210362	5.17118190418951e-07	2.60510484607283e-05
ENSMUSG00000108732.2|2310043P16Rik	1007.40791404822	-1.37909365144585	0.217990320460144	-6.32639856914195	2.50949123301718e-10	2.39297914005567e-08
ENSMUSG00000117916.3|9630028I04Rik	553.260400914107	-1.37034062435255	0.249162679869352	-5.49978281286379	3.8025933950038e-08	2.2446933827808e-06
ENSMUSG00000097415.4|AU020206	1271.67934571568	-1.50136850211117	0.213311394040017	-7.03838868461717	1.94475572280667e-12	2.16354074162242e-10
ENSMUSG00000085586.3|Gm11613	1184.49960127453	-1.31742357304828	0.221284476891868	-5.95352910223361	2.62421165472282e-09	2.12322579336665e-07
ENSMUSG00000095334.3|Gm21984	570.079299214728	-1.49659581106908	0.246056014200373	-6.08233786088376	1.18442650198366e-09	1.05413958676546e-07
ENSMUSG00000112652.2|4921516A02Rik	1256.85237190904	-0.656759763133841	0.216762795655768	-3.02985464432196	0.00244671461522483	0.0400780860285293
ENSMUSG00000091906.3|1700099I09Rik	9.18254886793849	-6.46215055165251	2.12468735146705	-3.04145951035597	0.00235434227603212	0.0390440613478619
ENSMUSG00000113184.2|Gm49654	50.3671984977202	-1.88181170445487	0.618128206811116	-3.04437118985884	0.00233167255875082	0.0389097858241543
ENSMUSG00000090062.3|Galnt6os	60.8953806618921	-1.75731996498748	0.576611334598085	-3.04766809034787	0.00230624502398072	0.0387275107800536
ENSMUSG00000099139.2|1110028F18Rik	28.2741675490515	-2.61643812529008	0.843507699576797	-3.10185446629923	0.00192312478270654	0.0327053705084488
ENSMUSG00000091575.3|2010016I18Rik	54.260743555323	-1.88137510403981	0.603632566384472	-3.11675547147585	0.00182853172449852	0.0312960237462247
ENSMUSG00000109715.3|Gm45606	313.351807451801	-0.962347460329014	0.307467946448194	-3.12991149629043	0.00174858976590911	0.0301208688708215
ENSMUSG00000117079.2|Gm41611	10.0578441873178	-6.5935018566275	2.07356474399474	-3.17979068448332	0.00147381468148758	0.0257195111083126
ENSMUSG00000092354.8|Gm20548	156.096291904913	-1.38872110621506	0.420529860536147	-3.30231271673439	0.000958910990935808	0.0186882652978001
ENSMUSG00000097429.2|Gm26520	34.1139225336614	-2.60741205849768	0.771012166313262	-3.38180403944274	0.000720114944481925	0.0146798588053665
ENSMUSG00000102813.2|Gm37795	110.606717289543	-1.46251151794099	0.430945048090738	-3.3937308815138	0.00068947411746714	0.0142705108033896
ENSMUSG00000086503.5|Xist	9603.59254260136	-0.618128950901588	0.181365449778799	-3.40819572666947	0.000653939705489837	0.0137481812099044
ENSMUSG00000101609.4|Kcnq1ot1	60.9852173386925	-2.00237197518551	0.571352390241267	-3.50461818202942	0.000457262564542373	0.0105249228217943
ENSMUSG00000105283.3|Gm33370	55.3106698722056	-2.19853503430822	0.612843078024328	-3.58743553308265	0.000333946262201505	0.00841166528375489
ENSMUSG00000086763.3|Plxna4os1	150.171355260075	-1.38247178284095	0.38108625634776	-3.62771356828826	0.000285942226171749	0.00727110232265305
ENSMUSG00000095332.3|Gm9821	70.5000670857851	-1.95605174215155	0.536830185829737	-3.64370669493601	0.000268739650798587	0.00690516482282447
ENSMUSG00000087691.2|Cd55os	115.748413724895	-1.6070536252757	0.429061487219503	-3.7455089145616	0.000180028453894505	0.00485531284745787
ENSMUSG00000086600.9|C030005K06Rik	18.6175497280523	-7.48225037273533	1.9403445657355	-3.85614519444857	0.000115189086060427	0.00327578433389463
ENSMUSG00000111290.2|Gm5122	15.5324659262104	-7.22044069085783	1.8725927883123	-3.85585202288713	0.000115327238721384	0.00327578433389463
ENSMUSG00000120319.1|Gm35113	47.2748267669475	-2.57453354080105	0.662347413924611	-3.88698360811308	0.000101497605125814	0.00294563701832526
ENSMUSG00000090216.2|Gm16549	16.6547670248389	-7.32099090879645	1.85015266236645	-3.95696585352719	7.59077764786022e-05	0.00227723329435807
ENSMUSG00000121485.1|ENSMUSG00000121485	3110.23872542335	-0.788285665044745	0.19572316961078	-4.02755415525075	5.63600884658293e-05	0.00172967168050304
ENSMUSG00000121226.1|6720407P12Rik	108.538806956302	-1.79122692563003	0.439974214678112	-4.07120887059371	4.67697887804655e-05	0.00145203879120748
ENSMUSG00000097365.8|C030034L19Rik	149.946897858882	-1.57571945223253	0.384500797270267	-4.09809150831213	4.16570603597522e-05	0.00130852177835928
ENSMUSG00000120224.1|2810001A02Rik	297.382917051472	-1.2620720364711	0.297851102698524	-4.23725823082997	2.26265852633932e-05	0.000764721299408352
ENSMUSG00000085612.2|Gm15868	21.5333071657779	-7.69148961225255	1.78663528943982	-4.30501381995211	1.66975311492235e-05	0.000586610633795087
ENSMUSG00000097170.2|Gm16982	20.8003418135744	-7.64171416928699	1.77362608254869	-4.3085260441738	1.64346126437026e-05	0.000585072210115812
ENSMUSG00000092190.2|Gm20470	26.7689751109654	-8.00555357995576	1.71639216382278	-4.66417509278629	3.09857473448336e-06	0.000129268664704228

## Sheet: upregulated
GeneID	Base mean	log2(FC)	StdErr	Wald-Stats	P-value	P-adj
ENSMUSG00000117569.2|Gm49987	52.6655198935204	9.35432312656731	1.66708218318172	5.61119494943797	2.00934244216933e-08	1.27736769537907e-06
ENSMUSG00000114833.2|Gm41192	51.4484963879415	9.32021419398835	1.59049690472712	5.85993859295652	4.63038363907213e-09	3.46234068193492e-07
ENSMUSG00000086434.2|Gm15200	46.9045041689713	9.18684387003159	1.60416150156513	5.72688215062404	1.02293176215797e-08	7.38169677016696e-07
ENSMUSG00000084780.8|Gm15350	26.3818243006378	8.35637367971284	1.71477453635351	4.87316174958066	1.09826230641739e-06	5.14449185637621e-05
ENSMUSG00000085766.2|2810430I11Rik	23.4066492077533	8.18417322511187	1.75207396331078	4.6711345505339	2.99540640209949e-06	0.000126948176088978
ENSMUSG00000092258.3|Gm20444	22.6026965546822	8.1336195787819	1.75381869024515	4.63766273219782	3.5237115530415e-06	0.000138357497744424
ENSMUSG00000105910.2|Gm43539	20.3241857485211	7.98038603730086	1.78824574155494	4.46268980367409	8.09371803866515e-06	0.000302893022752427
ENSMUSG00000079564.4|Gm11149	17.5965691293266	7.77208550207343	1.83593098121951	4.23332117687281	2.30265288180208e-05	0.000768510399301443
ENSMUSG00000034764.16|1700006J14Rik	17.4111044028662	7.75645627965772	1.88650758404449	4.11154259079553	3.93024353371457e-05	0.00124925598035928
ENSMUSG00000086709.2|Gm16263	17.3068692560494	7.74816017837349	1.84048382791911	4.20984963890376	2.55540697933479e-05	0.000832065443271207
ENSMUSG00000048636.8|A730049H05Rik	12.9744005502437	7.33291005832759	1.9607864462659	3.73978006237869	0.000184181337857421	0.00491051545621555
ENSMUSG00000085400.2|Pard3bos3	11.6040775439704	7.17162299499142	2.00459160016412	3.57759804760444	0.000346766160354566	0.00857283007543233
ENSMUSG00000097805.3|Gm17473	11.5910481506183	7.17008484993051	2.0060800034687	3.57417692092677	0.000351331322164409	0.00860600578145847
ENSMUSG00000109297.2|Gm31522	11.3404364573974	7.1383414661241	2.01788593828401	3.5375346696724	0.000403881158101878	0.00945932186080714
ENSMUSG00000113581.3|Dio3os	11.3274070640453	7.13676719518437	2.01674270374692	3.53875939748036	0.000402012087968449	0.00945932186080714
ENSMUSG00000084984.9|Far1os	11.0767953708245	7.10427705415638	2.03616257941806	3.4890519676414	0.000484736900503622	0.0108760296163418
ENSMUSG00000114736.2|Gm47336	11.0507365841203	7.10104849855262	2.02988580929374	3.49825022966355	0.000468321515823569	0.0105967665021096
ENSMUSG00000097697.4|4833412C05Rik	10.7610367108431	7.06276605931368	2.04291387545917	3.45720206032975	0.000545815422939002	0.0120440262747697
ENSMUSG00000085569.3|Gm12602	10.4713368375659	7.02344007954516	2.05707812110347	3.41427970454403	0.000639508863913967	0.0135514973543674
ENSMUSG00000086043.2|Gm12473	10.4061898708054	7.01487298848761	2.08803070012716	3.35956410413909	0.000780655377488407	0.0154396285769929
ENSMUSG00000120909.1|Gm39529	10.1946663576408	6.98476292786884	2.07159931592976	3.37167659506298	0.000747121234425361	0.0150331574395724
ENSMUSG00000097324.10|Carmn	9.06192565123627	6.81483644484893	2.13810606203291	3.18732384976702	0.00143595894981929	0.0252237526053783
ENSMUSG00000085071.2|Gm14066	8.20585542475681	6.67172935370549	2.19863854325439	3.03448212266401	0.00240949035260796	0.0397119706263164
ENSMUSG00000086644.3|Gm13470	7.92918494483173	6.62218945661988	2.22062261178217	2.98213186765005	0.00286248674402995	0.0466026805278046
ENSMUSG00000120375.1|Gm56780	7.90312615812752	6.61768034922198	2.22742553910904	2.97099958361302	0.0029683218322343	0.0480328441943369
ENSMUSG00000100980.2|Gm29100	35.6942084429983	5.74752018034021	1.17375159454378	4.89670915639881	9.74549123222989e-07	4.6465109982239e-05
ENSMUSG00000087516.9|Tbx3os1	38.8872559506917	5.44067153063115	1.00411216747874	5.41839020265268	6.01380529405666e-08	3.34517919481902e-06
ENSMUSG00000107314.2|Gm20488	167.233977978112	5.3727044195144	0.508616526278251	10.5633697332421	4.40556851267633e-26	1.17628679288458e-23
ENSMUSG00000113380.2|Gm48682	27.553499985002	5.36750518662747	1.25158282368477	4.28857370447533	1.79824128678586e-05	0.000623546004638734
ENSMUSG00000085055.3|Gm15958	39.6617436492589	4.86430993888526	0.925403411977245	5.25642101155865	1.46885820652001e-07	7.54202194501618e-06
ENSMUSG00000103710.2|D030062O11Rik	39.2467272502687	4.85288435881507	0.897876999842653	5.40484315743193	6.48651269107536e-08	3.53448752758596e-06
ENSMUSG00000106643.2|Gm43422	55.7705720300467	4.77336336746657	0.754227974765971	6.32880710762246	2.47063726155672e-10	2.39297914005567e-08
ENSMUSG00000089961.2|Gm16567	151.624231651782	4.7393194704683	0.480664639766013	9.85992951920782	6.2092962093206e-23	1.50716553444418e-20
ENSMUSG00000086181.2|C230034O21Rik	52.9467722495795	4.69287971369141	0.764775843889331	6.13628130541544	8.44755186053018e-10	7.77757360952261e-08
ENSMUSG00000099568.2|Gm28513	294.744702817889	4.61070721471161	0.361707072657486	12.7470750871318	3.2366253856635e-37	1.23454139710308e-34
ENSMUSG00000114433.2|Gm48488	21.4991357567936	4.57405214740888	1.32552524528771	3.4507469123427	0.000559037540189542	0.0121352051406998
ENSMUSG00000097804.2|Gm16685	152.689969105429	4.52812568551637	0.463910307945652	9.76077834003818	1.65877206858495e-22	3.69076785260152e-20
ENSMUSG00000092130.3|D030025P21Rik	641.673354331142	4.49044529168201	0.27751390633973	16.1809739587783	6.86990543107376e-59	6.11421583365565e-56
ENSMUSG00000085498.3|Gm14023	776.497070856226	4.46180292451977	0.268858231773712	16.5953740567449	7.52734036111896e-62	1.00489993820938e-58
ENSMUSG00000097754.3|Ptgs2os2	283.779556585168	4.34098501939934	0.355231279002229	12.2201654977914	2.42590346428138e-34	8.09645281203909e-32
ENSMUSG00000078190.8|Dnm3os	32.1117398890641	4.32148516313753	0.915637320315094	4.71964725252833	2.36253972254438e-06	0.000101741629986992
ENSMUSG00000116840.2|Gm21691	58.9945238883609	4.30140787987296	0.75661390678592	5.68507641915445	1.307541783964e-08	9.08928125164815e-07
ENSMUSG00000109947.2|Gm45669	162.838007692672	4.25546888459237	0.455760394654425	9.33707477548381	9.90323241800659e-21	1.88868789686269e-18
ENSMUSG00000097028.3|Ptgs2os	57.4140061463489	4.15138702088477	0.686106974551651	6.0506410441281	1.4427058734753e-09	1.24258860715454e-07
ENSMUSG00000111521.2|Gm48529	2731.14660983093	4.10668726788148	0.233222145495613	17.6084790711212	2.12067050845391e-69	5.66219025757195e-66
ENSMUSG00000097503.4|3110045C21Rik	102.348307839285	4.08540927304253	0.529659687720198	7.71327206461051	1.22632277406532e-14	1.72330621408127e-12
ENSMUSG00000086320.2|Gm12840	37.0525885037679	3.99399624748451	0.821852077087805	4.85975074935267	1.17533632555283e-06	5.41059998142424e-05
ENSMUSG00000097466.10|D430036J16Rik	51.7844133865746	3.99142303250928	0.70241012396386	5.6824679718236	1.32764782327445e-08	9.08928125164815e-07
ENSMUSG00000030623.5|Prss23os	779.113734418132	3.95321361539015	0.250226614645619	15.7985337450569	3.18437271730084e-56	2.12556878879831e-53
ENSMUSG00000074415.16|Mir100hg	323.232840146301	3.92939951074215	0.326183282087407	12.046599953241	2.0211629818127e-33	5.99611684604434e-31
ENSMUSG00000115009.2|G930009F23Rik	41.1310179903479	3.87705102802772	0.776168169151168	4.99511727241758	5.88000253457332e-07	2.90733458653903e-05
ENSMUSG00000107379.2|Gm43126	139.428373167669	3.86249785305079	0.456654521698266	8.45824944136418	2.71421056274308e-17	4.52933887657752e-15
ENSMUSG00000110831.2|Gm48159	16.6717925661905	3.8349253997859	1.17355845579428	3.2677753552467	0.00108396366227542	0.0203815702695449
ENSMUSG00000114715.2|Gm34471	53.3498243448607	3.82971714313959	0.686357375096666	5.57977124176777	2.40835111520282e-08	1.49541801804454e-06
ENSMUSG00000087400.10|Gm15270	2291.8993244298	3.82034054158827	0.264323370077593	14.4532832661251	2.39015154048667e-47	1.06361743551657e-44
ENSMUSG00000097183.4|Gm17501	91.9256610491224	3.80785068187951	0.531468111922579	7.16477733368547	7.79130873093863e-13	9.04469317895919e-11
ENSMUSG00000109341.2|Gm30873	29.1251066428359	3.78750004133215	0.896942947136787	4.22267665231392	2.41418047205749e-05	0.000795785414863394
ENSMUSG00000121093.1|Gm56906	727.808101883779	3.73771977762276	0.257994614950723	14.4875883488369	1.4515017227638e-47	7.75101919955869e-45
ENSMUSG00000121097.1|Gm57002	26.340395042425	3.62751264508001	0.926940461586482	3.91342572194058	9.09958999158086e-05	0.00269954503083565
ENSMUSG00000114880.2|Gm49098	19.62553333191	3.56500791912894	1.05418920918215	3.38175337792986	0.000720247754120978	0.0146798588053665
ENSMUSG00000097491.2|Gm2366	69.5346198514961	3.55093853849077	0.600514484873835	5.91316051141847	3.35604840317252e-09	2.63548506955019e-07
ENSMUSG00000029409.8|U90926	139.249969484227	3.51968102099348	0.439822293891579	8.00250708041899	1.2191115976972e-15	1.80834886991752e-13
ENSMUSG00000100220.2|Gm29331	57.2750435912324	3.44589616598362	0.639221243662788	5.39077228760165	7.01555270868914e-08	3.74630514644e-06
ENSMUSG00000115410.2|2810457G06Rik	39.4591840091851	3.36055103382694	0.744855100988527	4.51168425827657	6.43148782563883e-06	0.000245315321349367
ENSMUSG00000100046.2|Gm29232	38.2271855637717	3.31293524515344	0.763696704276919	4.33802480304034	1.4376893351214e-05	0.000518733854699207
ENSMUSG00000046413.16|Irx3os	24.2799563972449	3.18535882020531	0.935377923316145	3.40542441809234	0.000660612972221894	0.0137799737174411
ENSMUSG00000104850.2|Gm42901	36.6596972151118	3.15427396269146	0.988848105583247	3.18984679738148	0.00142348233495857	0.0252237526053783
ENSMUSG00000086416.2|Gm14002	28.0457018015796	3.14575033629205	0.858426741422381	3.66455305327472	0.000247770878723923	0.00648576711953798
ENSMUSG00000114196.2|Gm47547	32.3990986841849	3.04511186300479	0.795077197894203	3.82995748220412	0.000128165401903438	0.00360212234823347
ENSMUSG00000089713.2|Gm16564	33.461914762193	3.00285081648913	0.791080643689666	3.79588457945777	0.000147117937601108	0.00409171763953081
ENSMUSG00000120984.1|Gm57383	141.842656557663	2.97921143979099	0.413248037803382	7.20925731584106	5.62578644309137e-13	6.82765900138817e-11
ENSMUSG00000073652.11|Apol7d	236.896581301494	2.95132761085128	0.345937745305024	8.53138361137495	1.44607653197729e-17	2.57401622691957e-15
ENSMUSG00000101581.7|C430002N11Rik	24.6394276968219	2.93937243257785	0.894357042628994	3.2865760456668	0.00101413387476695	0.0196212858378822
ENSMUSG00000087179.10|5730471H19Rik	77.1908570939027	2.92632574773559	0.532368142810725	5.4968085285599	3.86726200778715e-08	2.2446933827808e-06
ENSMUSG00000114055.2|Gm32089	308.402432380101	2.92550272508924	0.307167948234425	9.52411455005243	1.6645484194607e-21	3.41872636920006e-19
ENSMUSG00000097836.2|Gm26903	37.4895981692009	2.91972969321223	0.735214267497485	3.97126364692347	7.14924066573251e-05	0.0021691446110802
ENSMUSG00000047061.7|Gm9817	37.9712900585496	2.79110359320687	0.809501754802806	3.44792778600804	0.000564905050978217	0.0121636813396116
ENSMUSG00000096956.4|Snhg18	92.4769561823113	2.74031805192088	0.487168511469544	5.62499009563387	1.85518618680404e-08	1.20813344360166e-06
ENSMUSG00000103622.2|B430319G15Rik	56.4408134290991	2.67498653639706	0.628449687857556	4.25648478801277	2.07666159213755e-05	0.000710857237308623
ENSMUSG00000121137.1|Gm56555	154.797025838291	2.60168802875265	0.396083707991248	6.56853078342251	5.08141287051123e-11	5.21822014010192e-09
ENSMUSG00000015451.17|C4a	34.7649029256459	2.56162775877594	0.744546159866489	3.4405224240701	0.000580592324564568	0.0124014520526992
ENSMUSG00000118365.2|Gm41724	118.618690332957	2.49733989213422	0.519810142494865	4.80433082769039	1.55269917583815e-06	7.02662169404723e-05
ENSMUSG00000116656.2|Gm49708	34.1676961241036	2.46290570758613	0.751152333457274	3.27883652607494	0.00104235999119027	0.0198792941177002
ENSMUSG00000100113.2|Gm28592	371.001897025947	2.44750528810316	0.303449867162526	8.0656001302261	7.28769772134265e-16	1.14459723035205e-13
ENSMUSG00000104667.2|Gm4961	43.2630945533315	2.37251775546734	0.666260051433433	3.56094853708092	0.000369517508839379	0.00883303068771187
ENSMUSG00000118383.2|Gm50321	44.2898970290194	2.3593132313718	0.658837286340199	3.58102566489162	0.000342248029513849	0.00854020783927082
ENSMUSG00000056031.14|9330154J02Rik	45.0549612482063	2.34103535189331	0.657550934687914	3.5602342395033	0.000370524133716752	0.00883303068771187
ENSMUSG00000121069.1|Gm56730	273.556041484675	2.32575400038105	0.311197718603175	7.47355736031838	7.80553915750826e-14	1.04203947752735e-11
ENSMUSG00000120851.1|Gm57366	43.6877128196691	2.28457393142893	0.659403365918204	3.46460762790877	0.000531005610932629	0.011814874843251
ENSMUSG00000102191.3|Gm36569	143.535192836392	2.2332033504062	0.396116862864506	5.63773865686217	1.7229772649145e-08	1.15008732433043e-06
ENSMUSG00000109881.2|Gm45507	817.366427020846	2.18503149743893	0.296256330558778	7.37547614026568	1.63758727025418e-13	2.08207524360888e-11
ENSMUSG00000086196.8|Gm13571	99.3915405098857	2.11789719482841	0.462731441974713	4.5769468048038	4.71811372192851e-06	0.000182570487500712
ENSMUSG00000073821.12|8030451A03Rik	83.7488701393344	2.1099909882318	0.511884371095469	4.12200705349974	3.75585697787317e-05	0.00120820941336402
ENSMUSG00000106874.3|Gm20186	623.64151428463	2.09973906261953	0.538417186550783	3.89983662310431	9.62576201475704e-05	0.00282426204169245
ENSMUSG00000052125.18|F730043M19Rik	188.805400375263	2.08022329586987	0.355072752433371	5.85858329487059	4.66832451496843e-09	3.46234068193492e-07
ENSMUSG00000075511.11|1700001L05Rik	237.967581731728	1.92262799459698	0.322362835466336	5.96417385340239	2.45874844788953e-09	2.05151823620782e-07
ENSMUSG00000079414.5|Gm11110	70.6738617144507	1.82877368956875	0.522765517514663	3.49826763299754	0.000468290955029512	0.0105967665021096
ENSMUSG00000087528.2|9830144P21Rik	303.228596487132	1.80487137417437	0.325110986732293	5.55155453931354	2.83140348951849e-08	1.71814711750327e-06
ENSMUSG00000086998.2|Gm16033	216.737264215488	1.77523317675819	0.334744922341679	5.30324153788413	1.13764235198187e-07	5.95589231331684e-06
ENSMUSG00000087291.2|Gm11946	69.5817590699057	1.74992940538757	0.542000189958438	3.22865090789315	0.0012437561799664	0.0229022689690364
ENSMUSG00000121096.1|Gm57390	69.2510895447056	1.73653462435436	0.529088550845585	3.28212474372966	0.00103028015782949	0.019790273535286
ENSMUSG00000118234.2|Gm50115	76.016059340536	1.69437581284139	0.504329132661463	3.35966277399002	0.00078037664788776	0.0154396285769929
ENSMUSG00000120024.1|Gm53692	2630.80297095359	1.67864992121983	0.446546096827199	3.75918619185563	0.000170466943933599	0.00464435449288479
ENSMUSG00000085731.2|Gm16229	186.129832480006	1.61865917821941	0.348359561700485	4.64651858648023	3.37583730315087e-06	0.000138279904618713
ENSMUSG00000109669.3|Gm45472	1093.27667503922	1.55438594816362	0.222896497981744	6.9735772532906	3.08981638280513e-12	3.29992389683588e-10
ENSMUSG00000086536.2|Gm12264	104.070735220714	1.42668960499753	0.436233365043788	3.27047337347596	0.00107367649395957	0.0203313208430642
ENSMUSG00000121510.1|ENSMUSG00000121510	777.557061684587	1.31150661615217	0.359958806366402	3.64349084660868	0.0002689652215632	0.00690516482282447
ENSMUSG00000079499.10|6530402F18Rik	711.815702955585	1.26321173315941	0.231202067161334	5.4636697183072	4.66390937398205e-08	2.64949745287917e-06
ENSMUSG00000121374.1|ENSMUSG00000121374	435.567551721392	1.26209165901537	0.286539284544646	4.40460253476594	1.05978006209201e-05	0.000387618187093928
ENSMUSG00000098234.9|Snhg6	131.081641727816	1.24080616894632	0.403430571915685	3.07563743385725	0.00210053098157514	0.0354963146886432
ENSMUSG00000097125.4|Gm26885	137.270464742795	1.22505556368257	0.390688117752804	3.13563558249213	0.00171482141985615	0.0297309947468567
ENSMUSG00000121489.1|1810014B01Rik	3117.22311229201	1.13301539525985	0.227722848373668	4.9754137687611	6.51084137351088e-07	3.16071753950437e-05
ENSMUSG00000092569.4|Gm20544	237.389647089952	1.1259806529394	0.316046881117199	3.56270135923872	0.000367058166205258	0.00883303068771187
ENSMUSG00000035983.5|Gm7008	209.634013090281	1.09388648052997	0.338473000091251	3.23182788652289	0.00123001117832465	0.0228064572647695
ENSMUSG00000079505.3|Gm11131	933.946837783542	1.0725248290614	0.231028667936658	4.64238849074547	3.44404518151188e-06	0.000138279904618713
ENSMUSG00000119972.1|Gm6634	332.991206236701	1.0672892666395	0.285551434243505	3.73764281544238	0.000185753580928004	0.00491051545621555
ENSMUSG00000098975.8|Gm27177	313.752673354594	1.05315041093286	0.300469287299558	3.5050185008856	0.000456575554047562	0.0105249228217943
ENSMUSG00000089998.3|Phtf1os	236.659142096605	1.03277901576143	0.321415342805761	3.21322251372911	0.00131254559222378	0.023679031967821
ENSMUSG00000097216.4|4932441J04Rik	1033.61305975576	0.994895716887173	0.214378337137849	4.64084072192163	3.46994517208006e-06	0.000138279904618713
ENSMUSG00000109967.2|Gm45883	306.884738618926	0.986128176923658	0.294438467300382	3.34918255065369	0.000810503748969777	0.0159120956599214
ENSMUSG00000086841.3|2410006H16Rik	473.837456684039	0.975149572601983	0.25762900185071	3.78509238322113	0.000153651488889355	0.00422937603437709
ENSMUSG00000111394.2|Gm49759	3466.55448525588	0.828493569138118	0.185730279592204	4.46073505600264	8.16790173714409e-06	0.000302893022752427
ENSMUSG00000087700.4|Gm15283	499.855896883046	0.822364740020065	0.25668500882876	3.2037895152992	0.00135631595662518	0.0243044537193907
ENSMUSG00000102828.6|Gm38182	488.323481979447	0.81497289297576	0.251963677174466	3.23448562949592	0.00121862053048361	0.0227532644502883
ENSMUSG00000105852.5|Gm42890	486.109078236273	0.813664285089816	0.252962260086968	3.21654417860625	0.00129744555997313	0.0235658479260425
ENSMUSG00000103309.2|BC037039	555.156057311911	0.778033258715947	0.244014019715752	3.1884776932992	0.00143024044519678	0.0252237526053783
ENSMUSG00000097099.4|Gm9917	684.905641512933	0.759264757423875	0.236037795582661	3.21670839006789	0.00129670324280078	0.0235658479260425
ENSMUSG00000098371.2|Gm28037	5491.77476599433	0.701604715406907	0.20812691835473	3.37104263568203	0.000748842673956228	0.0150331574395724
ENSMUSG00000118057.2|B020010K11Rik	1931.8464832213	0.685919661390128	0.198675728837456	3.45245826152879	0.00055550341037527	0.0121352051406998

## Sheet: asd
GeneID
ENSMUSG00000111521.2|Gm48529
ENSMUSG00000085498.3|Gm14023
ENSMUSG00000092130.3|D030025P21Rik
ENSMUSG00000030623.5|Prss23os
ENSMUSG00000121093.1|Gm56906
ENSMUSG00000087400.10|Gm15270
ENSMUSG00000099568.2|Gm28513
ENSMUSG00000097754.3|Ptgs2os2
ENSMUSG00000074415.16|Mir100hg
ENSMUSG00000107314.2|Gm20488
ENSMUSG00000086150.2|Bach2os
ENSMUSG00000087362.9|Gm13710
ENSMUSG00000090069.4|E430024P14Rik
ENSMUSG00000108732.2|2310043P16Rik
ENSMUSG00000117916.3|9630028I04Rik
ENSMUSG00000097415.4|AU020206
ENSMUSG00000085586.3|Gm11613
ENSMUSG00000095334.3|Gm21984
ENSMUSG00000112652.2|4921516A02Rik
ENSMUSG00000091906.3|1700099I09Rik
