# Supplementary material for: Brucella abortus triggers the differential expression of immunomodulatory lncRNAs in infected murine macrophages
Source: Front Immunol. 2024 Feb 16;15:1352306. doi: 10.3389/fimmu.2024.1352306 (PMC10921354; doi:10.3389/fimmu.2024.1352306)
Supplement: Supplementary file 2 [file Table_2.xlsx]

## Sheet: Hoja1
gene_id	ref_gene_name	transcript_id	log2(FC_TPM-8h)		log2(FC_TPM-24h)		Log2(fold change TPM)>(+2)ó(-2) 8h
ENSMUSG00000053332.15	Gas5	ENSMUST00000065709.13	1.64968		-12.1482	*	Log2(fold change TPM)>(+2)ó(-2) 24h
ENSMUSG00000053332.15	Gas5	ENSMUST00000247729.1	-0.405669		-4.08706	*	Log2(fold change TPM)>(+2)ó(-2) 8h y (+2)ó(-2) 24h
ENSMUSG00000053332.15	Gas5	ENSMUST00000247683.1	2.23492		-4.06813	*
ENSMUSG00000053332.15	Gas5	ENSMUST00000247724.1	-0.831498		-3.46059	*	transcript_id	ref_gene_name	log2(FC_TPM-24h)>(+2) ó (-2)
ENSMUSG00000053332.15	Gas5	ENSMUST00000246481.1	0.108712		-3.32125	*	ENSMUST00000241778.1	Ptgs2os2	7.01511
ENSMUSG00000085873.3	Ttc39aos1	ENSMUST00000247239.1	-0.46979		-2.96582	*	ENSMUST00000249653.1	Malat1	4.8747
ENSMUSG00000053332.15	Gas5	ENSMUST00000161380.9	0.105176		-2.85941	*	ENSMUST00000245671.1	Ptgs2os2	3.5901
ENSMUSG00000053332.15	Gas5	ENSMUST00000247479.1	1.5118		-2.37105	*	ENSMUST00000241946.1	Ptgs2os2	3.45889
ENSMUSG00000053332.15	Gas5	ENSMUST00000246027.1	0.578452		-2.25569	*	ENSMUST00000159037.3	Gas5	3.09213
ENSMUSG00000053332.15	Gas5	ENSMUST00000247411.1	-1.27922		-2.11881	*	ENSMUST00000241512.1	Ptgs2os2	2.34955
ENSMUSG00000053332.15	Gas5	ENSMUST00000159706.9	-0.325493		-2.10715	*	ENSMUST00000247688.1	Gas5	-2.02488
ENSMUSG00000053332.15	Gas5	ENSMUST00000247688.1	-1.54886		-2.02488	*	ENSMUST00000159706.9	Gas5	-2.10715
ENSMUSG00000053332.15	Gas5	ENSMUST00000247722.1	-0.964307		-1.83236		ENSMUST00000247411.1	Gas5	-2.11881
ENSMUSG00000053332.15	Gas5	ENSMUST00000247213.1	0.647342		-1.79434		ENSMUST00000246027.1	Gas5	-2.25569
ENSMUSG00000053332.15	Gas5	ENSMUST00000247709.1	-0.0702597		-1.61968		ENSMUST00000247479.1	Gas5	-2.37105
ENSMUSG00000053332.15	Gas5	ENSMUST00000244019.1	0.278055		-1.50548		ENSMUST00000161380.9	Gas5	-2.85941
ENSMUSG00000053332.15	Gas5	ENSMUST00000247532.1	-0.79297		-1.36953		ENSMUST00000247239.1	Ttc39aos1	-2.96582
ENSMUSG00000053332.15	Gas5	ENSMUST00000247668.1	-0.91227		-1.34348		ENSMUST00000246481.1	Gas5	-3.32125
ENSMUSG00000053332.15	Gas5	ENSMUST00000247694.1	0.194884		-1.30482		ENSMUST00000247724.1	Gas5	-3.46059
ENSMUSG00000053332.15	Gas5	ENSMUST00000247670.1	-0.637411		-1.27279		ENSMUST00000247683.1	Gas5	-4.06813
ENSMUSG00000053332.15	Gas5	ENSMUST00000247632.1	-1.45743		-1.20966		ENSMUST00000247729.1	Gas5	-4.08706
ENSMUSG00000083757.3	Rps15a-ps4	ENSMUST00000119415.2	2.83565	*	-1.16767		ENSMUST00000065709.13	Gas5	-12.1482
ENSMUSG00000053332.15	Gas5	ENSMUST00000247586.1	0.0228518		-0.986483
ENSMUSG00000053332.15	Gas5	ENSMUST00000161461.9	-0.248029		-0.912314
ENSMUSG00000053332.15	Gas5	ENSMUST00000247369.1	0.426284		-0.858984
ENSMUSG00000053332.15	Gas5	ENSMUST00000247032.1	-2.0398	*	-0.852661		transcript_id	ref_gene_name	log2(FC_TPM-8h)>(+2) ó (-2)
ENSMUSG00000053332.15	Gas5	ENSMUST00000247662.1	0.448136		-0.8248		ENSMUST00000241946.1	Ptgs2os2	4.63515
ENSMUSG00000053332.15	Gas5	ENSMUST00000246077.1	-0.34365		-0.742247		ENSMUST00000119415.2	Rps15a-ps4	2.83565
ENSMUSG00000053332.15	Gas5	ENSMUST00000247597.1	-0.20878		-0.730993		ENSMUST00000247683.1	Gas5	2.23492
ENSMUSG00000053332.15	Gas5	ENSMUST00000247710.1	0.689382		-0.67401		ENSMUST00000247032.1	Gas5	-2.0398
ENSMUSG00000053332.15	Gas5	ENSMUST00000247723.1	-0.945974		-0.646385		ENSMUST00000245797.1	Ptgs2os2	-2.15405
ENSMUSG00000053332.15	Gas5	ENSMUST00000247705.1	0.773033		-0.628022		ENSMUST00000247583.1	Gas5	-2.207
ENSMUSG00000053332.15	Gas5	ENSMUST00000247615.1	0.648235		-0.624683		ENSMUST00000159404.9	Gas5	-2.38987
ENSMUSG00000053332.15	Gas5	ENSMUST00000241235.1	1.79746		-0.610566		ENSMUST00000247691.1	Gas5	-2.81386
ENSMUSG00000053332.15	Gas5	ENSMUST00000240868.1	0.249952		-0.514924		ENSMUST00000159153.9	Gas5	-3.12637
ENSMUSG00000092341.6	Malat1	ENSMUST00000249645.1	-1.54749		-0.50935		ENSMUST00000249653.1	Malat1	-4.33068
ENSMUSG00000092341.6	Malat1	ENSMUST00000249652.1	-0.337144		-0.454339
ENSMUSG00000053332.15	Gas5	ENSMUST00000247583.1	-2.207	*	-0.395501
ENSMUSG00000053332.15	Gas5	ENSMUST00000247473.1	1.07568		-0.381337
ENSMUSG00000053332.15	Gas5	ENSMUST00000160551.3	0.492742		-0.341288
ENSMUSG00000083757.3	Rps15a-ps4	ENSMUST00000229086.2	-1.73005		-0.333253
ENSMUSG00000053332.15	Gas5	ENSMUST00000161229.8	-1.61617		-0.248177
ENSMUSG00000092341.6	Malat1	ENSMUST00000174808.3	-0.900591		-0.204359
ENSMUSG00000053332.15	Gas5	ENSMUST00000247512.1	0.507226		-0.108908
ENSMUSG00000053332.15	Gas5	ENSMUST00000244436.1	-0.228762		-0.0889148
ENSMUSG00000092341.6	Malat1	ENSMUST00000249646.1	-0.367344		-0.0821305
ENSMUSG00000053332.15	Gas5	ENSMUST00000247698.1	-0.12101		0.139605
ENSMUSG00000053332.15	Gas5	ENSMUST00000247671.1	-0.626501		0.168738
ENSMUSG00000053332.15	Gas5	ENSMUST00000242491.1	0.572427		0.180123
ENSMUSG00000053332.15	Gas5	ENSMUST00000241982.1	-1.79945		0.316737
ENSMUSG00000053332.15	Gas5	ENSMUST00000159404.9	-2.38987	*	0.367926
ENSMUSG00000092341.6	Malat1	ENSMUST00000172812.4	-0.28782		0.39024
ENSMUSG00000053332.15	Gas5	ENSMUST00000160516.3	-1.15123		0.391776
ENSMUSG00000053332.15	Gas5	ENSMUST00000247679.1	-0.283442		0.458676
ENSMUSG00000053332.15	Gas5	ENSMUST00000247691.1	-2.81386	*	0.475802
ENSMUSG00000053332.15	Gas5	ENSMUST00000247356.1	-0.353935		0.50845
ENSMUSG00000092341.6	Malat1	ENSMUST00000245771.1	-1.26707		0.653341
ENSMUSG00000053332.15	Gas5	ENSMUST00000163081.3	-1.06721		0.912595
ENSMUSG00000053332.15	Gas5	ENSMUST00000159153.9	-3.12637	*	0.975426
ENSMUSG00000053332.15	Gas5	ENSMUST00000247527.1	1.70037		1.02769
ENSMUSG00000053332.15	Gas5	ENSMUST00000247325.1	-1.31057		1.40644
ENSMUSG00000097754.3	Ptgs2os2	ENSMUST00000181308.2	0.479823		1.67463
ENSMUSG00000097754.3	Ptgs2os2	ENSMUST00000243329.1	0.701456		1.70602
ENSMUSG00000097754.3	Ptgs2os2	ENSMUST00000245797.1	-2.15405	*	1.74934
ENSMUSG00000053332.15	Gas5	ENSMUST00000247640.1	1.52656		1.92166
ENSMUSG00000053332.15	Gas5	ENSMUST00000247543.1	-0.626472		1.98169
ENSMUSG00000097754.3	Ptgs2os2	ENSMUST00000241512.1	0.37513		2.34955	*
ENSMUSG00000053332.15	Gas5	ENSMUST00000159037.3	-0.236654		3.09213	*
ENSMUSG00000097754.3	Ptgs2os2	ENSMUST00000241946.1	4.63515	*	3.45889	*
ENSMUSG00000097754.3	Ptgs2os2	ENSMUST00000245671.1	-0.177007		3.5901	*
ENSMUSG00000092341.6	Malat1	ENSMUST00000249653.1	-4.33068	*	4.8747	*
ENSMUSG00000097754.3	Ptgs2os2	ENSMUST00000241778.1	0.572457		7.01511	*
