# Supplementary material for: Brucella abortus triggers the differential expression of immunomodulatory lncRNAs in infected murine macrophages
Source: Front Immunol. 2024 Feb 16;15:1352306. doi: 10.3389/fimmu.2024.1352306 (PMC10921354; doi:10.3389/fimmu.2024.1352306)
Supplement: Supplementary file 3 [file Table_3.xlsx]

## Sheet: Hoja1
Query Name	Interactors	Fullname	Species	Interaction Type	Interactor Types	Tissue
Senp3	Senp3 :: NR1H2	Senp3 interacts with NR1H2	Mus musculus/Homo sapiens	physical association	protein - protein	ascites
Cxcl2	Cxcl2 :: MMP12	Cleavage reaction involving Cxcl2 and MMP12	Mus musculus/Homo sapiens	protein cleavage	protein - protein
Cxcl2	Rela :: Cxcl2	Rela interacts with Cxcl2	Mus musculus	physical association	protein - dna	small intestine
Cxcl2	Cbx3 :: Cxcl2	Cbx3 interacts with Cxcl2	Mus musculus	physical association	protein - dna	peritoneal macrophage
Ifnb1	Zfp64 :: Ifnb1	Zfp64 interacts with Ifnb1	Mus musculus	physical association	protein - dna	peritoneal macrophage
Ifnb1	Zfp64 :: Ifnb1	Zfp64 interacts with Ifnb1	Mus musculus	transcriptional regulation	protein - dna	peritoneal macrophage
Cxcl2	Atf7 :: Cxcl2	Atf7 interacts with Cxcl2	Mus musculus	physical association	protein - dna	peritoneal macrophage
Cxcl2	Fli1 :: Cxcl2	Fli1 interacts with Cxcl2	Mus musculus	physical association	protein - dna	pancreatic islet
Nfya	Nfya :: Hspa1a	Nfya interacts with Hspa1a	Mus musculus	physical association	protein - dna	neuroblastoma cell line
Ccnd3	Cebpa :: Ccnd3	Cebpa interacts with Ccnd3	Mus musculus	physical association	protein - dna	hematopoietic cell line
Ccnd3	Tal1 :: Ccnd3	Tal1 interacts with Ccnd3	Mus musculus	physical association	protein - dna	hematopoietic cell line
Zeb2	Zeb2 :: Tal1	Zeb2 interacts with Tal1	Mus musculus	physical association	protein - dna	hematopoietic cell line
Flna	Flna :: Map2k4	Flna physically interacts with Map2k4	Mus musculus	physical interaction	protein - protein	forebrain
Cxcl2	Rela :: Cxcl2	Rela physically interacts with Cxcl2	Mus musculus	physical interaction	protein - dna	fibroblast cell line, embryonic fibroblast cell line
Mdga2	Zfp322a :: Mdga2	Zfp322a interacts with Mdga2	Mus musculus	physical association	protein - dna	embryonic stem cell line
Cxcl2	Cxcr2 :: Cxcl2	Cxcr2 interacts with Cxcl2	Mus musculus	physical association	protein - protein	embryonic kidney cell line
Actr3	Cttn :: Actr3	Cttn interacts with Actr3	Mus musculus	physical association	protein - protein	embryonic fibroblast cell line, brain
Ifnb1	Crebbp :: Ifnb1	Crebbp interacts with Ifnb1	Mus musculus	physical association	protein - dna	embryonic fibroblast cell line, ascites, connective tissue
Rpa1	Complex of 5 interactors	Complex of 5 interactors	Mus musculus	physical association	protein - protein	embryonic fibroblast cell line
Ifnb1	Kdm4a :: Ifnb1	Kdm4a interacts with Ifnb1	Mus musculus	transcriptional regulation	protein - dna	embryonic fibroblast
Ifnb1	Kdm4c :: Ifnb1	Kdm4c interacts with Ifnb1	Mus musculus	transcriptional regulation	protein - dna	embryonic fibroblast
Ifnb1	Kdm4d :: Ifnb1	Kdm4d interacts with Ifnb1	Mus musculus	transcriptional regulation	protein - dna	embryonic fibroblast
Ifnb1	Ehmt2 :: Ifnb1	Ehmt2 interacts with Ifnb1	Mus musculus	transcriptional regulation	protein - dna	embryonic fibroblast
Ifnb1	Kdm6b :: Ifnb1	Kdm6b interacts with Ifnb1	Mus musculus	transcriptional regulation	protein - dna	embryonic fibroblast
Nfya	Nfya :: Tgfbr2	Nfya interacts with Tgfbr2	Mus musculus	physical association	protein - dna	embryonic carcinoma cell line
Ifnb1	Rela :: Ifnb1	Rela interacts with Ifnb1	Mus musculus	physical association	protein - dna	embryo, peritoneal macrophage
Ifnb1	Ifnb1 :: Nfkb1	Ifnb1 interacts with Nfkb1	Mus musculus	physical association	protein - dna	embryo
Actr3	Eed :: Actr3	Eed interacts with Actr3	Mus musculus	physical association	protein - protein	embryo
Ifnb1	Ifnb1 :: Khsrp	Ifnb1 interacts with Khsrp	Mus musculus	translational regulation	protein - rna	embryo
Ifnb1	Ifnb1 :: Yy1	Ifnb1 interacts with Yy1	Mus musculus	physical association	protein - dna	connective tissue
Ifnb1	Rela :: Ifnb1	Rela interacts with Ifnb1	Mus musculus	transcriptional regulation	protein - dna	bone marrow-derived macrophage, embryonic fibroblast
Ifnb1	Nfkb2 :: Ifnb1	Nfkb2 interacts with Ifnb1	Mus musculus	transcriptional regulation	protein - dna	bone marrow-derived macrophage
Ifnb1	Relb :: Ifnb1	Relb interacts with Ifnb1	Mus musculus	transcriptional regulation	protein - dna	bone marrow-derived macrophage
Ifnb1	Nfkb1 :: Ifnb1	Nfkb1 interacts with Ifnb1	Mus musculus	transcriptional regulation	protein - dna	bone marrow-derived macrophage
Ifnb1	Rel :: Ifnb1	Rel interacts with Ifnb1	Mus musculus	transcriptional regulation	protein - dna	bone marrow-derived macrophage
Ifnb1	Ifnb1 :: Irf3	Ifnb1 interacts with Irf3	Mus musculus	physical association	protein - dna	bone marrow, embryonic fibroblast cell line, connective tissue, ascites
Cxcl2	Cxcl2 :: Cebpd	Cxcl2 interacts with Cebpd	Mus musculus	physical association	protein - dna	bone marrow
Serpinb2	Serpinb2 :: Cebpd	Serpinb2 interacts with Cebpd	Mus musculus	physical association	protein - dna	bone marrow
Ifnb1	Atf3 :: Ifnb1	Atf3 interacts with Ifnb1	Mus musculus	transcriptional regulation	protein - dna	bone marrow
Senp3	Senp3 :: Nos2	Senp3 interacts with Nos2	Mus musculus	physical association	protein - dna	bone marrow
Senp3	Senp3 :: Mir155	Senp3 interacts with Mir155	Mus musculus	physical association	protein - dna	bone marrow
Senp3	Senp3 :: Il1b	Senp3 interacts with Il1b	Mus musculus	physical association	protein - dna	bone marrow
Ifnb1	Ifnb1 :: Irf7	Ifnb1 interacts with Irf7	Mus musculus	physical association	protein - dna	bone marrow
Actr3	Complex of 20 interactors	Complex of 20 interactors	Mus musculus	physical association	protein - protein	B-lymphoma cell line
Serpinb2	Cebpb :: Serpinb2	Cebpb interacts with Serpinb2	Mus musculus	physical association	protein - dna	ascites
Ifnb1	Xbp1 :: Ifnb1	Xbp1 interacts with Ifnb1	Mus musculus	physical association	protein - dna	ascites
Ifnb1	Ddx3x :: Ifnb1	Ddx3x interacts with Ifnb1	Mus musculus	physical association	protein - dna	ascites
Ifnb1	Tbp :: Ifnb1	Tbp interacts with Ifnb1	Mus musculus	physical association	protein - dna	ascites
Ifnb1	Ifnb1 :: Irf8	Ifnb1 interacts with Irf8	Mus musculus	physical association	protein - dna	ascites
Ifnb1	Ifnb1 :: Ep300	Ifnb1 interacts with Ep300	Mus musculus	physical association	protein - dna	ascites
Ifnb1	Ifnb1 :: Ctnnb1	Ifnb1 interacts with Ctnnb1	Mus musculus	physical association	protein - dna	ascites
Ifnb1	Irf5 :: Ifnb1	Irf5 interacts with Ifnb1	Mus musculus	physical association	protein - dna	ascites
Zeb2	Zeb2 :: Irf8	Zeb2 interacts with Irf8	Mus musculus	physical association	protein - dna	ascites
Cxcl2	Cxcl2 :: Ncor1	Cxcl2 interacts with Ncor1	Mus musculus	physical association	protein - dna
Ifnb1	Ifnb1 :: Nfkb1	Complex of 3 interactors	Mus musculus	transcriptional regulation	protein - dna
Grk4	Stat4 :: Grk4	Stat4 interacts with Grk4	Mus musculus	transcriptional regulation	protein - dna
Cxcl2	Mmp12 :: Cxcl2	Cleavage reaction involving Mmp12 and Cxcl2	Mus musculus	protein cleavage	protein - protein
Nsf	Stat4 :: Nsf	Stat4 interacts with Nsf	Mus musculus	transcriptional regulation	protein - dna
Zfp219	Stat4 :: Zfp219	Stat4 interacts with Zfp219	Mus musculus	transcriptional regulation	protein - dna
Zfp219	Zfp219 :: Sufu	Zfp219 interacts with Sufu	Mus musculus	physical association	protein - protein
Ifnb1	Ifnb1 :: Irf3	Ifnb1 interacts with Irf3	Mus musculus	transcriptional regulation	protein - dna
Zfp219	Zfp219 :: Ncoa3	Zfp219 interacts with Ncoa3	Mus musculus	physical association	protein - protein
Ndufv2	Stat4 :: Ndufv2	Stat4 interacts with Ndufv2	Mus musculus	transcriptional regulation	protein - dna
Cxcl2	Hnrnpa0 :: Cxcl2	Hnrnpa0 interacts with Cxcl2	Mus musculus	physical association	protein - rna
Zfp219	Zfp219	Zfp219 physically associates with Zfp219	Mus musculus	physical association	protein - protein
Cxcl2	Jun :: Cxcl2	Jun interacts with Cxcl2	Mus musculus	physical association	protein - dna
Zfp219	Zfp219 :: Pias1	Zfp219 interacts with Pias1	Mus musculus	physical association	protein - protein
Zeb2	GJB2 :: Zeb2	GJB2 interacts with Zeb2	Homo sapiens/Mus musculus	transcriptional regulation	protein - dna	epidermis, colorectal adenocarcinoma cell line
Zeb2	PKP2 :: Zeb2	PKP2 physically interacts with Zeb2	Homo sapiens/Mus musculus	physical interaction	protein - dna
Zeb2	CDH1 :: Zeb2	CDH1 interacts with Zeb2	Homo sapiens/Mus musculus	transcriptional regulation	protein - dna	epidermis, colorectal adenocarcinoma cell line
Zeb2	TJP3 :: Zeb2	TJP3 physically interacts with Zeb2	Homo sapiens/Mus musculus	physical interaction	protein - dna	colorectal adenocarcinoma cell line, epidermis
Nfya	HSPA1A :: Nfya	HSPA1A interacts with Nfya	Homo sapiens/Mus musculus	physical association	protein - dna	B-lymphoma cell line
Nfya	DNAJB1 :: Nfya	DNAJB1 interacts with Nfya	Homo sapiens/Mus musculus	physical association	protein - dna	B-lymphoma cell line
